# Supplementary material for: Augmenting bacterial similarity measures using a graph-based genome representation
Source: mSystems. 2024 Jun 28;9(7):e00497-24. doi: 10.1128/msystems.00497-24 (PMC11265277; doi:10.1128/msystems.00497-24)
Supplement: Supplemental Tables — Tables S1-S7. [file msystems.00497-24-s0002.xlsx]

## Sheet: Legends
Legends for S1 - S7
Supplementary Table 1. Clustering quality descriptive statististics. Silhouette scores used for hierarchical clustering and modularity used from KNN graphs. Averaged across cluster cutoff range 2-100 for clusters and 1-25 for KNN. Cohort definitions can be found in Methods section.
Supplementary Table 2. Sparsity values of each distance matrix provided. Cohort definitions remain the same as all tables.
Supplementary Table 3. Descriptive statistics of comparison metrics used for each cohort against ANI (average nucleotide identity). Rand scores used for clustering and weighted jaccard for KNN graphs.
Supplementary Table 4. This table contains all the GenBank identifiers used for the dataset (n=378), along with the taxonomic data used for further analyses.
Supplementary Table 5. All pairwise 16S values that were calculated using MASH pairwise distance metrics.
Supplementary Table 6. The synteny metric used on core genes specifically, displayed as a pairwise metric. Only pairs with the required amount of orthologs (>2) are displayed.
Supplementary Table 7. The final synteny scaled 16S data, which is displayed as a 2D matrix, in the same ordering as the GenBank identifiers list.

## Sheet: S1 Cohort Quality Results
Metric	Cohort	Mean	SD	Median
Silhouette	Thr	0.437	0.028	0.438
	Rem	0.365	0.036	0.352
	Syn+16S	0.294	0.025	0.286
	16S	0.263	0.017	0.263
	ANI	0.219	0.017	0.217
Modularity	Thr	0.769	0.08	0.759
	Rem	0.163	0.162	0.093
	Syn+16S	0.694	0.102	0.673
	16S	0.702	0.096	0.665
	ANI	0.162	0.135	0.107
Silhouette	ARG	0.443	0.025	0.451
	MET	0.445	0.015	0.44
	VIR	0.388	0.015	0.389
	MGE	0.381	0.027	0.374
	SYN	0.294	0.025	0.286
Modularity	ARG	0.635	0.133	0.576
	MET	0.633	0.128	0.598
	VIR	0.653	0.111	0.612
	MGE	0.648	0.118	0.597
	SYN	0.694	0.102	0.673
Supplementary Table 1. Clustering quality descriptive statististics. Silhouette scores used for hierarchical clustering and modularity used from KNN graphs. Averaged across cluster cutoff range 2-100 for clusters and 1-25 for KNN. Cohort definitions can be found in Methods section.

## Sheet: S2 Sparsity per Cohort
Cohort	Sparsity
Thr	0.993
Rem	0.993
Syn+16S	0.002
16S	0.586
ANI	0.993
Synteny Only	0.989
ARG	0.934
MGE	0.858
MET	0.926
VIR	0.907
Supplementary Table 2. Sparsity values of each distance matrix provided. Cohort definitions remain the same as all tables.

## Sheet: S3 Cohort Comparison Results
Metric	Cohort	Mean	SD	Median
Rand Score	16S-ANI	0.559	0.137	0.591
	Syn-ANI	0.567	0.132	0.595
	Rem-ANI	0.859	0.047	0.841
	Thr-ANI	0.525	0.114	0.546
Weighted Jaccard	16S-ANI	0.707	0.034	0.696
	Syn-ANI	0.664	0.057	0.666
	Rem-ANI	0.708	0.047	0.685
	Thr-ANI	0.58	0.075	0.563
Rand Score	ARG-ANI	0.538	0.117	0.564
	MGE-ANI	0.551	0.127	0.581
	MET-ANI	0.532	0.115	0.556
	VIR-ANI	0.527	0.113	0.551
Weighted Jaccard	ARG-ANI	0.645	0.017	0.642
	MGE-ANI	0.66	0.018	0.66
	MET-ANI	0.685	0.016	0.687
	VIR-ANI	0.66	0.016	0.658
Supplementary Table 3. Descriptive statistics of comparison metrics used for each cohort against ANI (average nucleotide identity). Rand scores used for clustering and weighted jaccard for KNN graphs.

## Sheet: S4 GenBank Identifiers
Species	GenBank Identifier		Genus	Family	Order	Class	Phylum
acinetobacter baumannii 5845	GCF_012931645.1		Acinetobacter	Moraxellaceae	Pseudomonadales	Gammaproteobacteria	Pseudomonadota
acinetobacter calcoaceticus ARu19	GCF_900520355.1		Acinetobacter	Moraxellaceae	Pseudomonadales	Gammaproteobacteria	Pseudomonadota
acinetobacter haemolyticus AN54	GCF_009892325.1		Acinetobacter	Moraxellaceae	Pseudomonadales	Gammaproteobacteria	Pseudomonadota
acinetobacter indicus TQ04	GCF_010918195.1		Acinetobacter	Moraxellaceae	Pseudomonadales	Gammaproteobacteria	Pseudomonadota
acinetobacter johnsonii E10B	GCF_016728805.1		Acinetobacter	Moraxellaceae	Pseudomonadales	Gammaproteobacteria	Pseudomonadota
acinetobacter junii INC8271	GCF_001941805.1		Acinetobacter	Moraxellaceae	Pseudomonadales	Gammaproteobacteria	Pseudomonadota
acinetobacter lwoffii FDAARGOS-552	GCF_019048525.1		Acinetobacter	Moraxellaceae	Pseudomonadales	Gammaproteobacteria	Pseudomonadota
acinetobacter pittii WP2-W18-ESBL-11	GCF_011996285.1		Acinetobacter	Moraxellaceae	Pseudomonadales	Gammaproteobacteria	Pseudomonadota
acinetobacter radioresistens NBRC-102413	GCF_002993105.1		Acinetobacter	Moraxellaceae	Pseudomonadales	Gammaproteobacteria	Pseudomonadota
acinetobacter seifertii FDAARGOS-1400	GCF_014721215.1		Acinetobacter	Moraxellaceae	Pseudomonadales	Gammaproteobacteria	Pseudomonadota
acinetobacter sp. Tol-5	GCF_002934695.1		Acinetobacter	Moraxellaceae	Pseudomonadales	Gammaproteobacteria	Pseudomonadota
actinomyces sp. F0496	GCF_002999235.1		Actinomyces	Actinomycetaceae	Actinomycetales	Actinomycetia	Actinomycetota
adlercreutzia sp. 8CFCBH1	GCF_011405655.1		Adlercreutzia	Eggerthellaceae	Eggerthellales	Coriobacteriia	Actinomycetota
aerococcus viridans CCUG4311	GCF_001543285.1		Aerococcus	Aerococcaceae	Lactobacillales	Bacilli	Bacillota
aeromonas allosaccharophila FDAARGOS-933	GCF_016026615.1		Aeromonas	Aeromonadaceae	Aeromonadales	Gammaproteobacteria	Pseudomonadota
aeromonas caviae WP8-S17-ESBL-03	GCF_013488005.1		Aeromonas	Aeromonadaceae	Aeromonadales	Gammaproteobacteria	Pseudomonadota
aeromonas dhakensis 71431	GCF_002285935.1		Aeromonas	Aeromonadaceae	Aeromonadales	Gammaproteobacteria	Pseudomonadota
aeromonas enteropelogenes FDAARGOS-1510	GCF_019930825.1		Aeromonas	Aeromonadaceae	Aeromonadales	Gammaproteobacteria	Pseudomonadota
aeromonas hydrophila NJ-35	GCF_009791455.1		Aeromonas	Aeromonadaceae	Aeromonadales	Gammaproteobacteria	Pseudomonadota
aeromonas jandaei JUNP479	GCF_016865345.1		Aeromonas	Aeromonadaceae	Aeromonadales	Gammaproteobacteria	Pseudomonadota
aeromonas media T0.1-19	GCF_000287215.2		Aeromonas	Aeromonadaceae	Aeromonadales	Gammaproteobacteria	Pseudomonadota
aeromonas salmonicida A449	GCF_009858135.1		Aeromonas	Aeromonadaceae	Aeromonadales	Gammaproteobacteria	Pseudomonadota
aeromonas sp. FDAARGOS-1408	GCF_019048725.1		Aeromonas	Aeromonadaceae	Aeromonadales	Gammaproteobacteria	Pseudomonadota
aeromonas veronii ZfB1	GCF_001634325.1		Aeromonas	Aeromonadaceae	Aeromonadales	Gammaproteobacteria	Pseudomonadota
akkermansia muciniphila AMUC	GCF_010223405.1		Akkermansia	Akkermansiaceae	Verrucomicrobiales	Verrucomicrobiae	Verrucomicrobiota
alcaligenes faecalis SCSIO-B001	GCF_010092625.1		Alcaligenes	Alcaligenaceae	Burkholderiales	Betaproteobacteria	Pseudomonadota
alistipes onderdonkii 5NYCFAH2	GCF_006542645.1		Alistipes	Rikenellaceae	Bacteroidales	Bacteroidia	Bacteroidetes
alistipes sp. dk3624	GCF_009557455.1		Alistipes	Rikenellaceae	Bacteroidales	Bacteroidia	Bacteroidetes
amedibacterium intestinale N6H1-5	GCF_010537155.1		Amedibacterium	Erysipelotrichaceae	Erysipelotrichales	Erysipelotrichia	Bacillota
atopobium sp. W9116	GCF_018128285.1		Atopobium	Atopobiaceae	Coriobacteriales	Coriobacteriia	Actinomycetota
bacillus altitudinis NJ-V	GCF_001191605.1		Bacillus	Bacillaceae	Bacillales	Bacilli	Bacillota
bacillus amyloliquefaciens SH-B74	GCF_004421045.1		Bacillus	Bacillaceae	Bacillales	Bacilli	Bacillota
bacillus anthracis AF039	GCF_001683255.1		Bacillus	Bacillaceae	Bacillales	Bacilli	Bacillota
bacillus atrophaeus GQJK17	GCF_000165925.1		Bacillus	Bacillaceae	Bacillales	Bacilli	Bacillota
bacillus cereus FORC60	GCF_000021785.1		Bacillus	Bacillaceae	Bacillales	Bacilli	Bacillota
bacillus licheniformis BL-010	GCF_902386215.1		Bacillus	Bacillaceae	Bacillales	Bacilli	Bacillota
bacillus mojavensis UCMB5075	GCF_012648005.1		Bacillus	Bacillaceae	Bacillales	Bacilli	Bacillota
bacillus paralicheniformis J41TS8	GCF_018324565.1		Bacillus	Bacillaceae	Bacillales	Bacilli	Bacillota
bacillus paranthracis Gxun-30	GCF_005848985.1		Bacillus	Bacillaceae	Bacillales	Bacilli	Bacillota
bacillus pumilus SAFR-032	GCF_000590455.1		Bacillus	Bacillaceae	Bacillales	Bacilli	Bacillota
bacillus safensis U14-5	GCF_001938705.1		Bacillus	Bacillaceae	Bacillales	Bacilli	Bacillota
bacillus sp. BC1-43	GCF_015999585.1		Bacillus	Bacillaceae	Bacillales	Bacilli	Bacillota
bacillus subtilis ATCC-21228	GCF_000971925.1		Bacillus	Bacillaceae	Bacillales	Bacilli	Bacillota
bacillus tequilensis EA-CB0015	GCF_012225885.1		Bacillus	Bacillaceae	Bacillales	Bacilli	Bacillota
bacillus thuringiensis BT62	GCF_000833085.1		Bacillus	Bacillaceae	Bacillales	Bacilli	Bacillota
bacillus velezensis GSBZ09	GCF_017948225.1		Bacillus	Bacillaceae	Bacillales	Bacilli	Bacillota
bacteroides caccae FDAARGOS-1097	GCF_018292205.1		Bacteroides	Bacteroidaceae	Bacteroidales	Bacteroidia	Bacteroidetes
bacteroides caecimuris I48	GCF_001688725.2		Bacteroides	Bacteroidaceae	Bacteroidales	Bacteroidia	Bacteroidetes
bacteroides cellulosilyticus WH2	GCF_001318345.1		Bacteroides	Bacteroidaceae	Bacteroidales	Bacteroidia	Bacteroidetes
bacteroides eggerthii CL11T00C20	GCF_018289295.1		Bacteroides	Bacteroidaceae	Bacteroidales	Bacteroidia	Bacteroidetes
bacteroides fragilis YCH46	GCF_000710375.2		Bacteroides	Bacteroidaceae	Bacteroidales	Bacteroidia	Bacteroidetes
bacteroides heparinolyticus F0111	GCF_002998535.1		Bacteroides	Bacteroidaceae	Bacteroidales	Bacteroidia	Bacteroidetes
bacteroides intestinalis APC919-174	GCF_003363675.2		Bacteroides	Bacteroidaceae	Bacteroidales	Bacteroidia	Bacteroidetes
bacteroides ovatus FDAARGOS-733	GCF_900095495.1		Bacteroides	Bacteroidaceae	Bacteroidales	Bacteroidia	Bacteroidetes
bacteroides sp. KGMB10229	GCF_017309675.2		Bacteroides	Bacteroidaceae	Bacteroidales	Bacteroidia	Bacteroidetes
bacteroides stercoris BFG-121	GCF_020091485.1		Bacteroides	Bacteroidaceae	Bacteroidales	Bacteroidia	Bacteroidetes
bacteroides thetaiotaomicron CL11T00C24	GCF_019896115.1		Bacteroides	Bacteroidaceae	Bacteroidales	Bacteroidia	Bacteroidetes
bacteroides uniformis CL03T12C37	GCF_006742345.1		Bacteroides	Bacteroidaceae	Bacteroidales	Bacteroidia	Bacteroidetes
bacteroides xylanisolvens CL11T00C41	GCF_018279805.1		Bacteroides	Bacteroidaceae	Bacteroidales	Bacteroidia	Bacteroidetes
bartonella sp. 1-1c	GCF_002022585.1		Bartonella	Bartonellaceae	Rhizobiales	Alphaproteobacteria	Pseudomonadota
bifidobacterium adolescentis PRL2019	GCF_003030905.1		Bifidobacterium	Bifidobacteriaceae	Bifidobacteriales	Actinomycetia	Actinomycetota
bifidobacterium animalis CNCM-I-4602	GCF_000818055.1		Bifidobacterium	Bifidobacteriaceae	Bifidobacteriales	Actinomycetia	Actinomycetota
bifidobacterium choerinum FMB-1	GCF_002761235.1		Bifidobacterium	Bifidobacteriaceae	Bifidobacteriales	Actinomycetia	Actinomycetota
bifidobacterium longum JCM-7009	GCF_000730205.1		Bifidobacterium	Bifidobacteriaceae	Bifidobacteriales	Actinomycetia	Actinomycetota
bifidobacterium pseudocatenulatum YIT11952	GCF_020541865.1		Bifidobacterium	Bifidobacteriaceae	Bifidobacteriales	Actinomycetia	Actinomycetota
bifidobacterium pseudolongum PV8-2	GCF_000800475.2		Bifidobacterium	Bifidobacteriaceae	Bifidobacteriales	Actinomycetia	Actinomycetota
bifidobacterium thermophilum RBL67	GCF_902385935.1		Bifidobacterium	Bifidobacteriaceae	Bifidobacteriales	Actinomycetia	Actinomycetota
blautia liquoris LZLJ-3	GCF_015159595.1		Blautia	Lachnospiraceae	Clostridiales	Clostridia	Bacillota
blautia producta DSM-2950	GCF_014131715.1		Blautia	Lachnospiraceae	Clostridiales	Clostridia	Bacillota
blautia sp. NBRC-113351	GCF_005848555.1		Blautia	Lachnospiraceae	Clostridiales	Clostridia	Bacillota
bordetella trematum H044680328	GCF_900078695.1		Bordetella	Alcaligenaceae	Burkholderiales	Betaproteobacteria	Pseudomonadota
brachyspira hampsonii NSH-16	GCF_002214805.1		Brachyspira	Brachyspiraceae	Brachyspirales	Spirochaetia	Spirochaetota
brachyspira hyodysenteriae B-78	GCF_017751185.1		Brachyspira	Brachyspiraceae	Brachyspirales	Spirochaetia	Spirochaetota
brachyspira intermedia PWS-A	GCF_000223215.1		Brachyspira	Brachyspiraceae	Brachyspirales	Spirochaetia	Spirochaetota
brachyspira murdochii DSM-12563	GCF_000092845.1		Brachyspira	Brachyspiraceae	Brachyspirales	Spirochaetia	Spirochaetota
brachyspira pilosicoli P43-6-78	GCF_000296575.1		Brachyspira	Brachyspiraceae	Brachyspirales	Spirochaetia	Spirochaetota
brevibacillus agri DSM-6348	GCF_004117055.1		Brevibacillus	Paenibacillaceae	Bacillales	Bacilli	Bacillota
brevibacillus brevis DZQ7	GCF_007725005.1		Brevibacillus	Paenibacillaceae	Bacillales	Bacilli	Bacillota
brevundimonas sp. scallop	GCF_006547065.1		Brevundimonas	Caulobacteraceae	Caulobacterales	Alphaproteobacteria	Pseudomonadota
brevundimonas vitisensis GR-TSA-9	GCF_016656965.1		Brevundimonas	Caulobacteraceae	Caulobacterales	Alphaproteobacteria	Pseudomonadota
butyrivibrio hungatei MB2003	GCF_001858005.1		Butyrivibrio	Lachnospiraceae	Clostridiales	Clostridia	Bacillota
butyrivibrio proteoclasticus B316	GCF_000145035.1		Butyrivibrio	Lachnospiraceae	Clostridiales	Clostridia	Bacillota
campylobacter coli C203110	GCF_001483845.1		Campylobacter	Campylobacteraceae	Campylobacterales	Campylobacteria	Campylobacterota
campylobacter hyointestinalis MGYG-HGUT-02307	GCF_013372165.1		Campylobacter	Campylobacteraceae	Campylobacterales	Campylobacteria	Campylobacterota
campylobacter jejuni NCTC-12664	GCF_013465795.1		Campylobacter	Campylobacteraceae	Campylobacterales	Campylobacteria	Campylobacterota
campylobacter lanienae NCTC-13004	GCF_002139935.1		Campylobacter	Campylobacteraceae	Campylobacterales	Campylobacteria	Campylobacterota
campylobacter lari NCTC-11845	GCF_000816385.2		Campylobacter	Campylobacteraceae	Campylobacterales	Campylobacteria	Campylobacterota
campylobacter rectus ATCC-33238	GCF_004803795.1		Campylobacter	Campylobacteraceae	Campylobacterales	Campylobacteria	Campylobacterota
campylobacter sp. RM16192	GCF_012897595.1		Campylobacter	Campylobacteraceae	Campylobacterales	Campylobacteria	Campylobacterota
campylobacter upsaliensis NCTC11541	GCF_916098265.1		Campylobacter	Campylobacteraceae	Campylobacterales	Campylobacteria	Campylobacterota
capnocytophaga canimorsus H3936	GCF_002302655.1		Capnocytophaga	Flavobacteriaceae	Flavobacteriales	Flavobacteriia	Bacteroidetes
carnobacterium divergens TMW-2.1579	GCF_001703555.1		Carnobacterium	Carnobacteriaceae	Lactobacillales	Bacilli	Bacillota
carnobacterium maltaromaticum TMW-2.1581	GCF_001703575.1		Carnobacterium	Carnobacteriaceae	Lactobacillales	Bacilli	Bacillota
carnobacterium sp. CS13	GCF_016653495.1		Carnobacterium	Carnobacteriaceae	Lactobacillales	Bacilli	Bacillota
chlamydia pecorum E58	GCF_000204135.1		Chlamydia	Chlamydiaceae	Chlamydiales	Chlamydiia	Chlamydiota
chlamydia pneumoniae Wien1	GCF_000024145.1		Chlamydia	Chlamydiaceae	Chlamydiales	Chlamydiia	Chlamydiota
chlamydia psittaci MN	GCF_000298475.2		Chlamydia	Chlamydiaceae	Chlamydiales	Chlamydiia	Chlamydiota
chlamydia sp. H15-1957-10C	GCF_900239975.1		Chlamydia	Chlamydiaceae	Chlamydiales	Chlamydiia	Chlamydiota
chryseobacterium sp. D764	GCF_001456155.1		Chryseobacterium	Weeksellaceae	Flavobacteriales	Flavobacteriia	Bacteroidetes
citrobacter amalonaticus 92	GCF_020099335.1		Citrobacter	Enterobacteriaceae	Enterobacterales	Gammaproteobacteria	Pseudomonadota
citrobacter braakii FDAARGOS-290	GCF_019502645.1		Citrobacter	Enterobacteriaceae	Enterobacterales	Gammaproteobacteria	Pseudomonadota
citrobacter freundii RHBSTW-00408	GCF_008931505.1		Citrobacter	Enterobacteriaceae	Enterobacterales	Gammaproteobacteria	Pseudomonadota
citrobacter koseri FDAARGOS-646	GCF_008693945.1		Citrobacter	Enterobacteriaceae	Enterobacterales	Gammaproteobacteria	Pseudomonadota
citrobacter sp. RHBSTW-00859	GCF_004322975.1		Citrobacter	Enterobacteriaceae	Enterobacterales	Gammaproteobacteria	Pseudomonadota
citrobacter werkmanii UMH18	GCF_002386385.1		Citrobacter	Enterobacteriaceae	Enterobacterales	Gammaproteobacteria	Pseudomonadota
citrobacter youngae NCTC13709	GCF_900638065.1		Citrobacter	Enterobacteriaceae	Enterobacterales	Gammaproteobacteria	Pseudomonadota
clostridioides difficile 10-00253	GCF_018884825.1		Clostridioides	Peptostreptococcaceae	Clostridiales	Clostridia	Bacillota
clostridium botulinum NCTC-13319	GCF_000019545.1		Clostridium	Clostridiaceae	Clostridiales	Clostridia	Bacillota
clostridium butyricum 16-3	GCF_006742065.1		Clostridium	Clostridiaceae	Clostridiales	Clostridia	Bacillota
clostridium manihotivorum CT4	GCF_004015185.1		Clostridium	Clostridiaceae	Clostridiales	Clostridia	Bacillota
clostridium perfringens CPI-39-1a	GCF_001304735.1		Clostridium	Clostridiaceae	Clostridiales	Clostridia	Bacillota
clostridium saccharobutylicum NCP-258	GCF_002003325.1		Clostridium	Clostridiaceae	Clostridiales	Clostridia	Bacillota
clostridium septicum VAT12	GCF_004101825.1		Clostridium	Clostridiaceae	Clostridiales	Clostridia	Bacillota
clostridium sp. C5S11	GCF_019977655.1		Clostridium	Clostridiaceae	Clostridiales	Clostridia	Bacillota
clostridium sporogenes FDAARGOS-1491	GCF_001020205.1		Clostridium	Clostridiaceae	Clostridiales	Clostridia	Bacillota
collinsella sp. zg1085	GCF_018889955.1		Collinsella	Coriobacteriaceae	Coriobacteriales	Coriobacteriia	Actinomycetota
comamonas sp. NLF-7-7	GCF_019195435.1		Comamonas	Comamonadaceae	Burkholderiales	Betaproteobacteria	Pseudomonadota
comamonas testosteroni R5-28	GCF_000739375.1		Comamonas	Comamonadaceae	Burkholderiales	Betaproteobacteria	Pseudomonadota
corynebacterium ammoniagenes KCCM-40472	GCF_001941425.1		Corynebacterium	Corynebacteriaceae	Corynebacteriales	Actinomycetia	Actinomycetota
corynebacterium comes 2019	GCF_009734405.1		Corynebacterium	Corynebacteriaceae	Corynebacteriales	Actinomycetia	Actinomycetota
corynebacterium kalinowskii 1959	GCF_009734385.1		Corynebacterium	Corynebacteriaceae	Corynebacteriales	Actinomycetia	Actinomycetota
corynebacterium lujinxingii zg-917	GCF_014490555.1		Corynebacterium	Corynebacteriaceae	Corynebacteriales	Actinomycetia	Actinomycetota
corynebacterium occultum 2039	GCF_009734425.1		Corynebacterium	Corynebacteriaceae	Corynebacteriales	Actinomycetia	Actinomycetota
corynebacterium sp. 1864	GCF_007904105.1		Corynebacterium	Corynebacteriaceae	Corynebacteriales	Actinomycetia	Actinomycetota
corynebacterium stationis ATCC-6872	GCF_002024345.1		Corynebacterium	Corynebacteriaceae	Corynebacteriales	Actinomycetia	Actinomycetota
corynebacterium ulcerans BR-AD22	GCF_000215665.1		Corynebacterium	Corynebacteriaceae	Corynebacteriales	Actinomycetia	Actinomycetota
corynebacterium xerosis FDAARGOS-674	GCF_003641245.1		Corynebacterium	Corynebacteriaceae	Corynebacteriales	Actinomycetia	Actinomycetota
corynebacterium zhongnanshanii zg-320	GCF_014490575.1		Corynebacterium	Corynebacteriaceae	Corynebacteriales	Actinomycetia	Actinomycetota
coxiella burnetii Z3055	GCF_000367725.2		Coxiella	Coxiellaceae	Legionellales	Gammaproteobacteria	Pseudomonadota
cronobacter malonaticus CMCC45402	GCF_000504545.1		Cronobacter	Enterobacteriaceae	Enterobacterales	Gammaproteobacteria	Pseudomonadota
cronobacter sakazakii GZcsf-1	GCF_003955925.1		Cronobacter	Enterobacteriaceae	Enterobacterales	Gammaproteobacteria	Pseudomonadota
cutibacterium avidum DPC-6544	GCF_016766755.1		Cutibacterium	Propionibacteriaceae	Propionibacteriales	Actinomycetia	Actinomycetota
delftia sp. Cs1-4	GCF_000214395.1		Delftia	Comamonadaceae	Burkholderiales	Betaproteobacteria	Pseudomonadota
desulfomicrobium orale DSM-12838	GCF_001553625.1		Desulfomicrobium	Desulfomicrobiaceae	Desulfovibrionales	Deltaproteobacteria	Pseudomonadota
desulfovibrio piger FI11049	GCF_900116045.1		Desulfovibrio	Desulfovibrionaceae	Desulfovibrionales	Deltaproteobacteria	Pseudomonadota
dialister pneumosintes F0677	GCF_001717505.1		Dialister	Veillonellaceae	Veillonellales	Negativicutes	Bacillota
dysgonomonas sp. HDW5A	GCF_011299335.1		Dysgonomonas	Dysgonomonadaceae	Bacteroidales	Bacteroidia	Bacteroidetes
edwardsiella ictaluri S07-698	GCF_016070795.1		Edwardsiella	Hafniaceae	Enterobacterales	Gammaproteobacteria	Pseudomonadota
edwardsiella tarda FL95-01	GCF_000146305.1		Edwardsiella	Hafniaceae	Enterobacterales	Gammaproteobacteria	Pseudomonadota
eggerthella sp. YY7918	GCF_000270285.1		Eggerthella	Eggerthellaceae	Eggerthellales	Coriobacteriia	Actinomycetota
ehrlichia sp. HF	GCF_000632845.1		Ehrlichia	Anaplasmataceae	Rickettsiales	Alphaproteobacteria	Pseudomonadota
empedobacter falsenii 1681-1	GCF_013488205.1		Empedobacter	Weeksellaceae	Flavobacteriales	Flavobacteriia	Bacteroidetes
enterobacter asburiae ATCC-35953	GCF_001022095.1		Enterobacter	Enterobacteriaceae	Enterobacterales	Gammaproteobacteria	Pseudomonadota
enterobacter cloacae E3442	GCF_016864115.1		Enterobacter	Enterobacteriaceae	Enterobacterales	Gammaproteobacteria	Pseudomonadota
enterobacter hormaechei EC48293	GCF_016126855.1		Enterobacter	Enterobacteriaceae	Enterobacterales	Gammaproteobacteria	Pseudomonadota
enterobacter ludwigii P101	GCF_001029645.1		Enterobacter	Enterobacteriaceae	Enterobacterales	Gammaproteobacteria	Pseudomonadota
enterobacter sp. 18A13	GCF_018075145.1		Enterobacter	Enterobacteriaceae	Enterobacterales	Gammaproteobacteria	Pseudomonadota
enterococcus avium 352	GCF_003711125.1		Enterococcus	Enterococcaceae	Lactobacillales	Bacilli	Bacillota
enterococcus casseliflavus FDAARGOS-1120	GCF_014844215.1		Enterococcus	Enterococcaceae	Lactobacillales	Bacilli	Bacillota
enterococcus cecorum NCTC12421	GCF_900474605.1		Enterococcus	Enterococcaceae	Lactobacillales	Bacilli	Bacillota
enterococcus durans FDAARGOS-1437	GCF_002277935.1		Enterococcus	Enterococcaceae	Lactobacillales	Bacilli	Bacillota
enterococcus faecalis L11	GCF_020616875.1		Enterococcus	Enterococcaceae	Lactobacillales	Bacilli	Bacillota
enterococcus faecium UAMSEF-20	GCF_012045365.1		Enterococcus	Enterococcaceae	Lactobacillales	Bacilli	Bacillota
enterococcus gallinarum EGM181	GCF_009730155.1		Enterococcus	Enterococcaceae	Lactobacillales	Bacilli	Bacillota
enterococcus hirae 708	GCF_013391165.1		Enterococcus	Enterococcaceae	Lactobacillales	Bacilli	Bacillota
enterococcus mundtii 15-1A	GCF_002813755.1		Enterococcus	Enterococcaceae	Lactobacillales	Bacilli	Bacillota
enterococcus raffinosus CX012922	GCF_019175485.1		Enterococcus	Enterococcaceae	Lactobacillales	Bacilli	Bacillota
enterococcus sp. FDAARGOS-553	GCF_005843965.1		Enterococcus	Enterococcaceae	Lactobacillales	Bacilli	Bacillota
erysipelatoclostridium ramosum FDAARGOS-1519	GCF_014131695.1		Clostridium	Clostridiaceae	Clostridiales	Clostridia	Bacillota
escherichia albertii CB9786	GCF_002741375.1		Escherichia	Enterobacteriaceae	Enterobacterales	Gammaproteobacteria	Pseudomonadota
escherichia coli RR1	GCF_019969545.1		Escherichia	Enterobacteriaceae	Enterobacterales	Gammaproteobacteria	Pseudomonadota
escherichia fergusonii RHB19-C05	GCF_013801425.1		Escherichia	Enterobacteriaceae	Enterobacterales	Gammaproteobacteria	Pseudomonadota
escherichia marmotae RHBSTW-00605	GCF_013746655.1		Escherichia	Enterobacteriaceae	Enterobacterales	Gammaproteobacteria	Pseudomonadota
escherichia sp. SCLE84	GCF_012584495.1		Escherichia	Enterobacteriaceae	Enterobacterales	Gammaproteobacteria	Pseudomonadota
eubacterium limosum SA11	GCF_900683775.1		Eubacterium	Clostridiales Family XIII. Incertae Sedis	Clostridiales	Clostridia	Bacillota
eubacterium sp. MSJ-33	GCF_014337235.1		Eubacterium	Clostridiales Family XIII. Incertae Sedis	Clostridiales	Clostridia	Bacillota
exiguobacterium sp. Helios	GCF_000023045.1		Exiguobacterium	Bacillaceae	Bacillales	Bacilli	Bacillota
faecalibacterium prausnitzii MGYG-HGUT-02545	GCF_019968075.1		Faecalibacterium	Ruminococcaceae	Clostridiales	Clostridia	Bacillota
flavonifractor plautii JCM-32125	GCF_010508875.1		Flavonifractor	Ruminococcaceae	Clostridiales	Clostridia	Bacillota
fusobacterium necrophorum ATCC-25286	GCF_003732525.1		Fusobacterium	Fusobacteriaceae	Fusobacteriales	Fusobacteriia	Fusobacteriota
fusobacterium nucleatum ATCC-23726	GCF_002211605.1		Fusobacterium	Fusobacteriaceae	Fusobacteriales	Fusobacteriia	Fusobacteriota
fusobacterium sp. NSJ-57	GCF_014337255.1		Fusobacterium	Fusobacteriaceae	Fusobacteriales	Fusobacteriia	Fusobacteriota
fusobacterium ulcerans ATCC-49185	GCF_003019675.1		Fusobacterium	Fusobacteriaceae	Fusobacteriales	Fusobacteriia	Fusobacteriota
gemella sp. W2231	GCF_001553915.1		Gemella	Staphylococcaceae	Bacillales	Bacilli	Bacillota
gordonibacter urolithinfaciens MGYG-HGUT-02352	GCF_902386185.1		Gordonibacter	Eggerthellaceae	Eggerthellales	Coriobacteriia	Actinomycetota
haemophilus parainfluenzae FDAARGOS-1000	GCF_014931435.1		Haemophilus	Pasteurellaceae	Pasteurellales	Gammaproteobacteria	Pseudomonadota
haemophilus sp. F0629	GCF_002998595.1		Haemophilus	Pasteurellaceae	Pasteurellales	Gammaproteobacteria	Pseudomonadota
hafnia alvei HUMV-5920	GCF_003253795.1		Hafnia	Hafniaceae	Enterobacterales	Gammaproteobacteria	Pseudomonadota
halomonas sp. A40-4	GCF_000734975.2		Halomonas	Halomonadaceae	Oceanospirillales	Gammaproteobacteria	Pseudomonadota
helicobacter enhydrae MIT-01-6242	GCF_001693335.1		Helicobacter	Helicobacteraceae	Campylobacterales	Campylobacteria	Campylobacterota
helicobacter pullorum NCTC13154	GCF_900638355.1		Helicobacter	Helicobacteraceae	Campylobacterales	Campylobacteria	Campylobacterota
helicobacter pylori 78C8	GCF_900120255.1		Helicobacter	Helicobacteraceae	Campylobacterales	Campylobacteria	Campylobacterota
helicobacter sp. NHP19-0012	GCF_019703305.1		Helicobacter	Helicobacteraceae	Campylobacterales	Campylobacteria	Campylobacterota
helicobacter suis SNTW101c	GCF_013374195.1		Helicobacter	Helicobacteraceae	Campylobacterales	Campylobacteria	Campylobacterota
intestinimonas butyriciproducens SRB-521-5-I	GCF_001454945.1		Intestinimonas	Enterobacterales incertae sedis	Enterobacterales	Clostridia	Bacillota
klebsiella aerogenes FDAARGOS-641	GCF_904863085.1		Klebsiella	Enterobacteriaceae	Enterobacterales	Gammaproteobacteria	Pseudomonadota
klebsiella michiganensis K516	GCF_016618215.1		Klebsiella	Enterobacteriaceae	Enterobacterales	Gammaproteobacteria	Pseudomonadota
klebsiella oxytoca KONSF-1	GCF_002984395.1		Klebsiella	Enterobacteriaceae	Enterobacterales	Gammaproteobacteria	Pseudomonadota
klebsiella pneumoniae RJBSI76	GCF_009497755.1		Klebsiella	Enterobacteriaceae	Enterobacterales	Gammaproteobacteria	Pseudomonadota
klebsiella quasipneumoniae B6885	GCF_015992365.1		Klebsiella	Enterobacteriaceae	Enterobacterales	Gammaproteobacteria	Pseudomonadota
klebsiella sp. RHBSTW-00464	GCF_001753185.1		Klebsiella	Enterobacteriaceae	Enterobacterales	Gammaproteobacteria	Pseudomonadota
klebsiella variicola 03-311-0071	GCF_018324045.1		Klebsiella	Enterobacteriaceae	Enterobacterales	Gammaproteobacteria	Pseudomonadota
kluyvera intermedia N2-1	GCF_900635475.1		Kluyvera	Enterobacteriaceae	Enterobacterales	Gammaproteobacteria	Pseudomonadota
kocuria rhizophila DC2201	GCF_000010285.1		Kocuria	Micrococcaceae	Micrococcales	Actinomycetia	Actinomycetota
kocuria sp. BT304	GCF_011769905.1		Kocuria	Micrococcaceae	Micrococcales	Actinomycetia	Actinomycetota
kosakonia sp. CCTCC-M2018092	GCF_003864115.1		Kosakonia	Enterobacteriaceae	Enterobacterales	Gammaproteobacteria	Pseudomonadota
kurthia sp. 11kri321	GCF_001534765.1		Kurthia	Planococcaceae	Bacillales	Bacilli	Bacillota
lachnoclostridium sp. YL32	GCF_001688665.2		Lachnoclostridium	Lachnospiraceae	Clostridiales	Clostridia	Bacillota
lactiplantibacillus plantarum ATG-K8	GCF_003611015.1		Lactiplantibacillus	Lactobacillaceae	Lactobacillales	Bacilli	Bacillota
lactobacillus acidophilus FSI4	GCF_002224305.1		Lactobacillus	Lactobacillaceae	Lactobacillales	Bacilli	Bacillota
lactobacillus amylovorus 1394N20	GCF_000191545.1		Lactobacillus	Lactobacillaceae	Lactobacillales	Bacilli	Bacillota
lactobacillus crispatus B4	GCF_016767795.1		Lactobacillus	Lactobacillaceae	Lactobacillales	Bacilli	Bacillota
lactobacillus gasseri HL70	GCF_902386655.1		Lactobacillus	Lactobacillaceae	Lactobacillales	Bacilli	Bacillota
lactobacillus johnsonii DC22.2	GCF_000204985.1		Lactobacillus	Lactobacillaceae	Lactobacillales	Bacilli	Bacillota
lactobacillus sp. CBA3605	GCF_003028835.1		Lactobacillus	Lactobacillaceae	Lactobacillales	Bacilli	Bacillota
lactococcus garvieae FDAARGOS-1062	GCF_016026695.1		Lactococcus	Streptococcaceae	Lactobacillales	Bacilli	Bacillota
lactococcus lactis IL1403	GCF_020463755.1		Lactococcus	Streptococcaceae	Lactobacillales	Bacilli	Bacillota
lactococcus sp. LG1074	GCF_017309525.1		Lactococcus	Streptococcaceae	Lactobacillales	Bacilli	Bacillota
leclercia adecarboxylata P12375	GCF_008931385.1		Leclercia	Enterobacteriaceae	Enterobacterales	Gammaproteobacteria	Pseudomonadota
leuconostoc mesenteroides CBA3628	GCF_001886915.1		Leuconostoc	Leuconostocaceae	Lactobacillales	Bacilli	Bacillota
leuconostoc sp. C2	GCF_000219785.1		Leuconostoc	Leuconostocaceae	Lactobacillales	Bacilli	Bacillota
listeria ivanovii NCTC11846	GCF_000565155.1		Listeria	Listeriaceae	Bacillales	Bacilli	Bacillota
listeria monocytogenes NCCP-14714	GCF_000513595.1		Listeria	Listeriaceae	Bacillales	Bacilli	Bacillota
lysinibacillus fusiformis RB-21	GCF_016925635.1		Lysinibacillus	Bacillaceae	Bacillales	Bacilli	Bacillota
lysinibacillus sphaericus KCCM-35418	GCF_001581875.1		Lysinibacillus	Bacillaceae	Bacillales	Bacilli	Bacillota
macrococcus caseolyticus FDAARGOS-1005	GCF_016028795.1		Macrococcus	Staphylococcaceae	Bacillales	Bacilli	Bacillota
megamonas funiformis JCM-14723	GCF_020181475.1		Megamonas	Selenomonadaceae	Selenomonadales	Negativicutes	Bacillota
megamonas hypermegale NCTC10570	GCF_900187035.1		Megamonas	Selenomonadaceae	Selenomonadales	Negativicutes	Bacillota
megasphaera elsdenii NCIMB702410	GCF_003010495.1		Megasphaera	Veillonellaceae	Veillonellales	Negativicutes	Bacillota
microbacterium atlanticum WY121	GCF_015277815.1		Microbacterium	Microbacteriaceae	Micrococcales	Actinomycetia	Actinomycetota
microbacterium cremeum NY27	GCF_015277855.1		Microbacterium	Microbacteriaceae	Micrococcales	Actinomycetia	Actinomycetota
microbacterium luteum A18JL200	GCF_015277875.1		Microbacterium	Microbacteriaceae	Micrococcales	Actinomycetia	Actinomycetota
microbacterium sp. CGR1	GCF_017968845.1		Microbacterium	Microbacteriaceae	Micrococcales	Actinomycetia	Actinomycetota
micrococcus luteus FDAARGOS-677	GCF_019890915.1		Micrococcus	Micrococcaceae	Micrococcales	Actinomycetia	Actinomycetota
mogibacterium diversum CCUG-47132	GCF_002998925.1		Mogibacterium	Clostridiales Family XIII. Incertae Sedis	Clostridiales	Clostridia	Bacillota
morganella morganii ZJD581	GCF_018802525.1		Morganella	Morganellaceae	Enterobacterales	Gammaproteobacteria	Pseudomonadota
mycobacterium avium 104	GCF_016749935.1		Mycobacterium	Mycobacteriaceae	Corynebacteriales	Actinomycetia	Actinomycetota
mycobacterium sp. WY10	GCF_000328565.1		Mycobacterium	Mycobacteriaceae	Corynebacteriales	Actinomycetia	Actinomycetota
mycobacterium tuberculosis 1-0056P6C4	GCF_014900495.1		Mycobacterium	Mycobacteriaceae	Corynebacteriales	Actinomycetia	Actinomycetota
mycoplasma miroungigenitalium ES2806-GEN	GCF_013008635.1		Mycoplasma	Mycoplasmataceae	Mycoplasmatales	Mollicutes	Mycoplasmatota
mycoplasma miroungirhinis ES2806-NAS	GCF_013008815.1		Mycoplasma	Mycoplasmataceae	Mycoplasmatales	Mollicutes	Mycoplasmatota
mycoplasma phocoenae C264-GEN	GCF_012934855.1		Mycoplasma	Mycoplasmataceae	Mycoplasmatales	Mollicutes	Mycoplasmatota
mycoplasma sp. C264-NAS	GCF_014352955.1		Mycoplasma	Mycoplasmataceae	Mycoplasmatales	Mollicutes	Mycoplasmatota
mycoplasma tauri Zaradi2	GCF_016925555.1		Mycoplasma	Mycoplasmataceae	Mycoplasmatales	Mollicutes	Mycoplasmatota
neisseria mucosa FDAARGOS-758	GCF_002073715.2		Neisseria	Neisseriaceae	Neisseriales	Betaproteobacteria	Pseudomonadota
neisseria sp. ZJ785	GCF_002237445.1		Neisseria	Neisseriaceae	Neisseriales	Betaproteobacteria	Pseudomonadota
ochrobactrum sp. MT180101	GCF_014784575.1		Ochrobactrum	Brucellaceae	Rhizobiales	Alphaproteobacteria	Pseudomonadota
odoribacter splanchnicus NCTC10825	GCF_900187175.1		Odoribacter	Odoribacteraceae	Bacteroidales	Bacteroidia	Bacteroidetes
olsenella sp. GAM18	GCF_015277515.1		Olsenella	Atopobiaceae	Coriobacteriales	Coriobacteriia	Actinomycetota
oscillibacter sp. MM50	GCF_003574015.1		Oscillibacter	Oscillospiraceae	Clostridiales	Clostridia	Bacillota
paenibacillus albicereus UniB2	GCF_012676905.1		Paenibacillus	Paenibacillaceae	Bacillales	Bacilli	Bacillota
paenibacillus algicola HB172198	GCF_005577435.1		Paenibacillus	Paenibacillaceae	Bacillales	Bacilli	Bacillota
paenibacillus sp. S02	GCF_019431355.1		Paenibacillus	Paenibacillaceae	Bacillales	Bacilli	Bacillota
paenibacillus tianjinensis TB2019	GCF_017086365.1		Paenibacillus	Paenibacillaceae	Bacillales	Bacilli	Bacillota
paeniclostridium sordellii AM370	GCF_019434215.1		Paeniclostridium	Peptostreptococcaceae	Clostridiales	Clostridia	Bacillota
pantoea sp. At-9b	GCF_015654165.1		Pantoea	Erwiniaceae	Enterobacterales	Gammaproteobacteria	Pseudomonadota
pantoea vagans PV989	GCF_004792415.1		Pantoea	Erwiniaceae	Enterobacterales	Gammaproteobacteria	Pseudomonadota
parabacteroides distasonis FDAARGOS-1234	GCF_018289335.1		Parabacteroides	Tannerellaceae	Bacteroidales	Bacteroidia	Bacteroidetes
parabacteroides goldsteinii MTS01	GCF_017873595.1		Parabacteroides	Tannerellaceae	Bacteroidales	Bacteroidia	Bacteroidetes
parabacteroides sp. CT06	GCF_002257605.1		Parabacteroides	Tannerellaceae	Bacteroidales	Bacteroidia	Bacteroidetes
paraclostridium bifermentans DSM-14991	GCF_019916025.1		Paraclostridium	Peptostreptococcaceae	Clostridiales	Clostridia	Bacillota
parvimonas micra NCTC11808	GCF_900637905.1		Parvimonas	Peptoniphilaceae	Tissierellales	Tissierellia	Bacillota
pediococcus acidilactici pll	GCF_014906145.1		Pediococcus	Lactobacillaceae	Lactobacillales	Bacilli	Bacillota
pediococcus pentosaceus FDAARGOS-1009	GCF_009930955.1		Pediococcus	Lactobacillaceae	Lactobacillales	Bacilli	Bacillota
pediococcus sp. MR001	GCF_019614475.1		Pediococcus	Lactobacillaceae	Lactobacillales	Bacilli	Bacillota
peribacillus simplex SH-B26	GCF_002243645.1		Peribacillus	Bacillaceae	Bacillales	Bacilli	Bacillota
phocaeicola dorei JR01	GCF_902387545.1		Phocaeicola	Bacteroidaceae	Bacteroidales	Bacteroidia	Bacteroidetes
phocaeicola vulgatus CL06T03C24	GCF_020091465.1		Phocaeicola	Bacteroidaceae	Bacteroidales	Bacteroidia	Bacteroidetes
plesiomonas shigelloides NCTC10360	GCF_900087055.1		Plesiomonas	Enterobacteriaceae	Enterobacterales	Gammaproteobacteria	Pseudomonadota
porphyromonas sp. W7780	GCF_018127745.1		Porphyromonas	Porphyromonadaceae	Bacteroidales	Bacteroidia	Bacteroidetes
prevotella herbatica WR041	GCF_017347605.1		Prevotella	Prevotellaceae	Bacteroidales	Bacteroidia	Bacteroidetes
prevotella ruminicola Bryant-23	GCF_018389405.1		Prevotella	Prevotellaceae	Bacteroidales	Bacteroidia	Bacteroidetes
prevotella sp. E1-9	GCF_000163055.2		Prevotella	Prevotellaceae	Bacteroidales	Bacteroidia	Bacteroidetes
proteus mirabilis N292	GCF_008705195.1		Proteus	Morganellaceae	Enterobacterales	Gammaproteobacteria	Pseudomonadota
proteus penneri FDAARGOS-874	GCF_016028675.1		Proteus	Morganellaceae	Enterobacterales	Gammaproteobacteria	Pseudomonadota
proteus sp. GOKU	GCF_011046025.1		Proteus	Morganellaceae	Enterobacterales	Gammaproteobacteria	Pseudomonadota
proteus vulgaris FDAARGOS-366	GCF_020097355.1		Proteus	Morganellaceae	Enterobacterales	Gammaproteobacteria	Pseudomonadota
providencia alcalifaciens LHC2-1	GCF_915401705.1		Providencia	Morganellaceae	Enterobacterales	Gammaproteobacteria	Pseudomonadota
providencia heimbachae NCTC12003	GCF_900475855.1		Providencia	Morganellaceae	Enterobacterales	Gammaproteobacteria	Pseudomonadota
providencia rettgeri BML2496	GCF_003204135.1		Providencia	Morganellaceae	Enterobacterales	Gammaproteobacteria	Pseudomonadota
providencia sp. 1701011	GCF_011045635.1		Providencia	Morganellaceae	Enterobacterales	Gammaproteobacteria	Pseudomonadota
providencia vermicola P8538	GCF_010748935.1		Providencia	Morganellaceae	Enterobacterales	Gammaproteobacteria	Pseudomonadota
pseudomonas aeruginosa ZBX-P12	GCF_001721785.1		Pseudomonas	Pseudomonadaceae	Pseudomonadales	Gammaproteobacteria	Pseudomonadota
pseudomonas cavernae K2W31S-8	GCF_003595175.1		Pseudomonas	Pseudomonadaceae	Pseudomonadales	Gammaproteobacteria	Pseudomonadota
pseudomonas fluorescens JNU01	GCF_010448615.1		Pseudomonas	Pseudomonadaceae	Pseudomonadales	Gammaproteobacteria	Pseudomonadota
pseudomonas fragi NMC25	GCF_001543265.1		Pseudomonas	Pseudomonadaceae	Pseudomonadales	Gammaproteobacteria	Pseudomonadota
pseudomonas mendocina NCTC10897	GCF_017798225.1		Pseudomonas	Pseudomonadaceae	Pseudomonadales	Gammaproteobacteria	Pseudomonadota
pseudomonas oryzihabitans USDA-ARS-USMARC-56511	GCF_008693825.1		Pseudomonas	Pseudomonadaceae	Pseudomonadales	Gammaproteobacteria	Pseudomonadota
pseudomonas otitidis CSMC7.1	GCF_019879085.1		Pseudomonas	Pseudomonadaceae	Pseudomonadales	Gammaproteobacteria	Pseudomonadota
pseudomonas phragmitis S-6-2	GCF_002056295.1		Pseudomonas	Pseudomonadaceae	Pseudomonadales	Gammaproteobacteria	Pseudomonadota
pseudomonas putida 1290	GCF_000019125.1		Pseudomonas	Pseudomonadaceae	Pseudomonadales	Gammaproteobacteria	Pseudomonadota
pseudomonas sp. Ost2	GCF_006351945.1		Pseudomonas	Pseudomonadaceae	Pseudomonadales	Gammaproteobacteria	Pseudomonadota
pseudomonas stutzeri S116	GCF_016028515.1		Pseudomonas	Pseudomonadaceae	Pseudomonadales	Gammaproteobacteria	Pseudomonadota
pseudomonas tohonis TUM18999	GCF_012767755.2		Pseudomonas	Pseudomonadaceae	Pseudomonadales	Gammaproteobacteria	Pseudomonadota
pseudomonas tructae SNU-WT1	GCF_004214895.1		Pseudomonas	Pseudomonadaceae	Pseudomonadales	Gammaproteobacteria	Pseudomonadota
pseudomonas veronii G2	GCF_002028325.1		Pseudomonas	Pseudomonadaceae	Pseudomonadales	Gammaproteobacteria	Pseudomonadota
rahnella aquatilis KM12	GCF_003956105.2		Rahnella	Yersiniaceae	Enterobacterales	Gammaproteobacteria	Pseudomonadota
raoultella ornithinolytica NUITM-VR1	GCF_013457875.1		Raoultella	Enterobacteriaceae	Enterobacterales	Gammaproteobacteria	Pseudomonadota
rhizobium sp. K15-93	GCF_019355735.1		Rhizobium	Rhizobiaceae	Rhizobiales	Alphaproteobacteria	Pseudomonadota
rothia nasimurium E1706032	GCF_014217215.1		Rothia	Micrococcaceae	Micrococcales	Actinomycetia	Actinomycetota
rothia sp. ZJ932	GCF_016924835.1		Rothia	Micrococcaceae	Micrococcales	Actinomycetia	Actinomycetota
ruminococcus albus 7	GCF_000179635.2		Ruminococcus	Ruminococcaceae	Clostridiales	Clostridia	Bacillota
ruminococcus bovis JE7A12	GCF_005601135.1		Ruminococcus	Ruminococcaceae	Clostridiales	Clostridia	Bacillota
salmonella enterica USDA-ARS-USMARC-1727	GCF_001831915.2		Salmonella	Enterobacteriaceae	Enterobacterales	Gammaproteobacteria	Pseudomonadota
salmonella sp. SSDFZ54	GCF_020150755.1		Salmonella	Enterobacteriaceae	Enterobacterales	Gammaproteobacteria	Pseudomonadota
sarcina sp. JB2	GCF_015708635.1		Sarcina	Clostridiaceae	Clostridiales	Clostridia	Bacillota
selenomonas ruminantium TAM6421	GCF_000284095.1		Selenomonas	Selenomonadaceae	Selenomonadales	Negativicutes	Bacillota
selenomonas sp. W5150	GCF_001717585.1		Selenomonas	Selenomonadaceae	Selenomonadales	Negativicutes	Bacillota
selenomonas sputigena ATCC-35185	GCF_000208405.1		Selenomonas	Selenomonadaceae	Selenomonadales	Negativicutes	Bacillota
serratia fonticola HH13	GCF_013284015.2		Serratia	Yersiniaceae	Enterobacterales	Gammaproteobacteria	Pseudomonadota
serratia marcescens 95	GCF_013426135.1		Serratia	Yersiniaceae	Enterobacterales	Gammaproteobacteria	Pseudomonadota
serratia proteamaculans 336X	GCF_009660185.1		Serratia	Yersiniaceae	Enterobacterales	Gammaproteobacteria	Pseudomonadota
serratia sp. HRI	GCF_000747565.1		Serratia	Yersiniaceae	Enterobacterales	Gammaproteobacteria	Pseudomonadota
shigella boydii 59-248	GCF_000012025.1		Shigella	Enterobacteriaceae	Enterobacterales	Gammaproteobacteria	Pseudomonadota
shigella dysenteriae 53-3937	GCF_002949815.1		Shigella	Enterobacteriaceae	Enterobacterales	Gammaproteobacteria	Pseudomonadota
shigella flexneri 61-4982	GCF_000743955.1		Shigella	Enterobacteriaceae	Enterobacterales	Gammaproteobacteria	Pseudomonadota
shigella sonnei FORC-011	GCF_013374815.1		Shigella	Enterobacteriaceae	Enterobacterales	Gammaproteobacteria	Pseudomonadota
shigella sp. 28760	GCF_001596115.1		Shigella	Enterobacteriaceae	Enterobacterales	Gammaproteobacteria	Pseudomonadota
solibacillus silvestris StLB046	GCF_000271325.1		Solibacillus	Planococcaceae	Bacillales	Bacilli	Bacillota
sphingobium yanoikuyae SHJ	GCF_001078495.2		Sphingobium	Sphingomonadaceae	Sphingomonadales	Alphaproteobacteria	Pseudomonadota
sphingomonas changnyeongensis C33	GCF_009913435.1		Sphingomonas	Sphingomonadaceae	Sphingomonadales	Alphaproteobacteria	Pseudomonadota
sphingomonas paeninsulae YZ-8	GCF_003660165.1		Sphingomonas	Sphingomonadaceae	Sphingomonadales	Alphaproteobacteria	Pseudomonadota
sphingomonas profundi LMO-1	GCF_009739515.1		Sphingomonas	Sphingomonadaceae	Sphingomonadales	Alphaproteobacteria	Pseudomonadota
sphingomonas sp. AAP5	GCF_004354345.1		Sphingomonas	Sphingomonadaceae	Sphingomonadales	Alphaproteobacteria	Pseudomonadota
sphingomonas suaedae XS-10	GCF_007833215.1		Sphingomonas	Sphingomonadaceae	Sphingomonadales	Alphaproteobacteria	Pseudomonadota
staphylococcus arlettae P2	GCF_019891015.1		Staphylococcus	Staphylococcaceae	Bacillales	Bacilli	Bacillota
staphylococcus aureus 333	GCF_000815045.1		Staphylococcus	Staphylococcaceae	Bacillales	Bacilli	Bacillota
staphylococcus cohnii FDAARGOS-334	GCF_002984565.1		Staphylococcus	Staphylococcaceae	Bacillales	Bacilli	Bacillota
staphylococcus epidermidis B1265603	GCF_016903555.1		Staphylococcus	Staphylococcaceae	Bacillales	Bacilli	Bacillota
staphylococcus equorum FDAARGOS-884	GCF_016772515.1		Staphylococcus	Staphylococcaceae	Bacillales	Bacilli	Bacillota
staphylococcus haemolyticus FDAARGOS-1453	GCF_002906595.1		Staphylococcus	Staphylococcaceae	Bacillales	Bacilli	Bacillota
staphylococcus hominis S34-1	GCF_003812505.1		Staphylococcus	Staphylococcaceae	Bacillales	Bacilli	Bacillota
staphylococcus pasteuri 3C	GCF_000494875.1		Staphylococcus	Staphylococcaceae	Bacillales	Bacilli	Bacillota
staphylococcus pettenkoferi FDAARGOS-1071	GCF_016127935.1		Staphylococcus	Staphylococcaceae	Bacillales	Bacilli	Bacillota
staphylococcus saprophyticus FDAARGOS-137	GCF_002209265.1		Staphylococcus	Staphylococcaceae	Bacillales	Bacilli	Bacillota
staphylococcus sp. AntiMn-1	GCF_016743055.1		Staphylococcus	Staphylococcaceae	Bacillales	Bacilli	Bacillota
staphylococcus warneri NCTC11044	GCF_013267715.1		Staphylococcus	Staphylococcaceae	Bacillales	Bacilli	Bacillota
staphylococcus xylosus TMW-2.1602	GCF_020229695.1		Staphylococcus	Staphylococcaceae	Bacillales	Bacilli	Bacillota
stenotrophomonas maltophilia PEG-68	GCF_009676445.1		Stenotrophomonas	Xanthomonadaceae	Xanthomonadales	Gammaproteobacteria	Pseudomonadota
stenotrophomonas sp. 169	GCF_001806305.1		Stenotrophomonas	Xanthomonadaceae	Xanthomonadales	Gammaproteobacteria	Pseudomonadota
streptococcus agalactiae GBS19	GCF_013000945.1		Streptococcus	Streptococcaceae	Lactobacillales	Bacilli	Bacillota
streptococcus anginosus C238	GCF_001412635.1		Streptococcus	Streptococcaceae	Lactobacillales	Bacilli	Bacillota
streptococcus canis HL-100	GCF_010993845.2		Streptococcus	Streptococcaceae	Lactobacillales	Bacilli	Bacillota
streptococcus equinus MDC1	GCF_009758075.1		Streptococcus	Streptococcaceae	Lactobacillales	Bacilli	Bacillota
streptococcus gallolyticus ICDDRB-NRC-S1	GCF_019021805.1		Streptococcus	Streptococcaceae	Lactobacillales	Bacilli	Bacillota
streptococcus infantarius CJ18	GCF_000246835.1		Streptococcus	Streptococcaceae	Lactobacillales	Bacilli	Bacillota
streptococcus lutetiensis FDAARGOS-1158	GCF_900635935.1		Streptococcus	Streptococcaceae	Lactobacillales	Bacilli	Bacillota
streptococcus oralis FDAARGOS-885	GCF_016028175.1		Streptococcus	Streptococcaceae	Lactobacillales	Bacilli	Bacillota
streptococcus parasanguinis ATCC-15912	GCF_000262145.1		Streptococcus	Streptococcaceae	Lactobacillales	Bacilli	Bacillota
streptococcus parasuis H35	GCF_019076885.1		Streptococcus	Streptococcaceae	Lactobacillales	Bacilli	Bacillota
streptococcus pneumoniae TVO-1901939	GCF_015839035.1		Streptococcus	Streptococcaceae	Lactobacillales	Bacilli	Bacillota
streptococcus ruminantium GUT-189	GCF_003609975.1		Streptococcus	Streptococcaceae	Lactobacillales	Bacilli	Bacillota
streptococcus sanguinis NCTC11086	GCF_000014205.1		Streptococcus	Streptococcaceae	Lactobacillales	Bacilli	Bacillota
streptococcus sp. NPS-308	GCF_002073815.2		Streptococcus	Streptococcaceae	Lactobacillales	Bacilli	Bacillota
streptococcus suis D12	GCF_002285535.1		Streptococcus	Streptococcaceae	Lactobacillales	Bacilli	Bacillota
streptomyces albidoflavus W68	GCF_001577385.1		Streptomyces	Streptomycetaceae	Streptomycetales	Actinomycetia	Actinomycetota
streptomyces genisteinicus CRPJ-33	GCF_014489615.1		Streptomyces	Streptomycetaceae	Streptomycetales	Actinomycetia	Actinomycetota
streptomyces roseirectus CRXT-G-22	GCF_014489635.1		Streptomyces	Streptomycetaceae	Streptomycetales	Actinomycetia	Actinomycetota
streptomyces sp. 135	GCF_016598575.1		Streptomyces	Streptomycetaceae	Streptomycetales	Actinomycetia	Actinomycetota
streptomyces xanthii CRXT-Y-14	GCF_014621695.1		Streptomyces	Streptomycetaceae	Streptomycetales	Actinomycetia	Actinomycetota
succinivibrio dextrinosolvens ASCUSBF53	GCF_016747875.1		Succinivibrio	Succinivibrionaceae	Aeromonadales	Gammaproteobacteria	Pseudomonadota
treponema denticola ATCC-35405	GCF_000008185.1		Treponema	Spirochaetaceae	Spirochaetales	Spirochaetia	Spirochaetota
treponema medium ATCC-700293	GCF_017161265.1		Treponema	Spirochaetaceae	Spirochaetales	Spirochaetia	Spirochaetota
treponema peruense RCC2812	GCF_016117655.1		Treponema	Spirochaetaceae	Spirochaetales	Spirochaetia	Spirochaetota
treponema socranskii Marseille-CSURQ0203	GCF_902983995.1		Treponema	Spirochaetaceae	Spirochaetales	Spirochaetia	Spirochaetota
treponema sp. OMZ-838-(ATCC-700772)	GCF_000775995.1		Treponema	Spirochaetaceae	Spirochaetales	Spirochaetia	Spirochaetota
treponema succinifaciens DSM-2489	GCF_000195275.1		Treponema	Spirochaetaceae	Spirochaetales	Spirochaetia	Spirochaetota
treponema vincentii OMZ-804	GCF_010365865.1		Treponema	Spirochaetaceae	Spirochaetales	Spirochaetia	Spirochaetota
turicibacter sp. TJ11	GCF_001543345.1		Turicibacter	Turicibacteraceae	Erysipelotrichales	Erysipelotrichia	Bacillota
veillonella parvula UTDB1-3	GCF_000024945.1		Veillonella	Veillonellaceae	Veillonellales	Negativicutes	Bacillota
veillonella sp. S12025-13	GCF_018406505.1		Veillonella	Veillonellaceae	Veillonellales	Negativicutes	Bacillota
vibrio algicola SM1977	GCF_009601765.2		Vibrio	Vibrionaceae	Vibrionales	Gammaproteobacteria	Pseudomonadota
vibrio anguillarum J382	GCF_002287545.1		Vibrio	Vibrionaceae	Vibrionales	Gammaproteobacteria	Pseudomonadota
vibrio cholerae RFB05	GCF_000829215.1		Vibrio	Vibrionaceae	Vibrionales	Gammaproteobacteria	Pseudomonadota
vibrio furnissii 2420-04	GCF_009763345.1		Vibrio	Vibrionaceae	Vibrionales	Gammaproteobacteria	Pseudomonadota
vibrio mimicus SCCF01	GCF_009764005.1		Vibrio	Vibrionaceae	Vibrionales	Gammaproteobacteria	Pseudomonadota
vibrio parahaemolyticus TJ-187	GCF_001887055.1		Vibrio	Vibrionaceae	Vibrionales	Gammaproteobacteria	Pseudomonadota
vibrio sp. HDW18	GCF_002216685.1		Vibrio	Vibrionaceae	Vibrionales	Gammaproteobacteria	Pseudomonadota
vibrio vulnificus FORC-017	GCF_000746665.1		Vibrio	Vibrionaceae	Vibrionales	Gammaproteobacteria	Pseudomonadota
weissella cibaria SRCM103448	GCF_003076495.1		Weissella	Leuconostocaceae	Lactobacillales	Bacilli	Bacillota
weissella confusa LM1	GCF_004771295.1		Weissella	Leuconostocaceae	Lactobacillales	Bacilli	Bacillota
weissella paramesenteroides FDAARGOS-414	GCF_002386265.1		Weissella	Leuconostocaceae	Lactobacillales	Bacilli	Bacillota
weissella sp. W-1	GCF_018502505.1		Weissella	Leuconostocaceae	Lactobacillales	Bacilli	Bacillota
weissella viridescens NJ100	GCF_014789145.1		Weissella	Leuconostocaceae	Lactobacillales	Bacilli	Bacillota
yersinia enterocolitica FDAARGOS-1090	GCF_001708575.1		Yersinia	Yersiniaceae	Enterobacterales	Gammaproteobacteria	Pseudomonadota
yersinia frederiksenii FDAARGOS-418	GCF_002591195.1		Yersinia	Yersiniaceae	Enterobacterales	Gammaproteobacteria	Pseudomonadota
yersinia intermedia Y228	GCF_009730055.1		Yersinia	Yersiniaceae	Enterobacterales	Gammaproteobacteria	Pseudomonadota
yersinia pseudotuberculosis YPIII	GCF_900637475.1		Yersinia	Yersiniaceae	Enterobacterales	Gammaproteobacteria	Pseudomonadota

## Sheet: S5 16S Distances
Species1_Name	Species2_Name	Distance	P-value
treponema_vincentii_OMZ-804	pediococcus_acidilactici_pll	0.14383	1.83212e-183
treponema_vincentii_OMZ-804	leclercia_adecarboxylata_P12375	0.130979	3.7525e-244
treponema_vincentii_OMZ-804	selenomonas_sputigena_ATCC-35185	0.147707	8.48547e-169
treponema_vincentii_OMZ-804	bifidobacterium_pseudocatenulatum_YIT11952	0.147707	3.67383e-168
treponema_vincentii_OMZ-804	chlamydia_pecorum_E58	0.14383	9.08442e-192
treponema_vincentii_OMZ-804	empedobacter_falsenii_1681-1	0.130979	1.33207e-244
treponema_vincentii_OMZ-804	streptococcus_infantarius_CJ18	0.126974	1.43543e-268
treponema_vincentii_OMZ-804	sarcina_sp._JB2	0.147707	1.25669e-166
treponema_vincentii_OMZ-804	bacteroides_uniformis_CL03T12C37	0.151946	1.78933e-153
treponema_vincentii_OMZ-804	streptococcus_oralis_FDAARGOS-885	0.12827	1.62924e-262
treponema_vincentii_OMZ-804	blautia_liquoris_LZLJ-3	0.130979	8.66338e-247
treponema_vincentii_OMZ-804	salmonella_sp._SSDFZ54	0.132399	9.29673e-237
treponema_vincentii_OMZ-804	corynebacterium_ammoniagenes_KCCM-40472	0.133864	4.17313e-231
treponema_vincentii_OMZ-804	rothia_nasimurium_E1706032	0.140258	4.34491e-201
treponema_vincentii_OMZ-804	haemophilus_sp._F0629	0.13538	1.08952e-221
treponema_vincentii_OMZ-804	carnobacterium_sp._CS13	0.12827	1.02775e-259
treponema_vincentii_OMZ-804	paenibacillus_sp._S02	0.14383	1.0975e-181
treponema_vincentii_OMZ-804	staphylococcus_equorum_FDAARGOS-884	0.126974	5.42293e-268
treponema_vincentii_OMZ-804	aeromonas_enteropelogenes_FDAARGOS-1510	0.130979	1.4762e-243
treponema_vincentii_OMZ-804	parabacteroides_goldsteinii_MTS01	0.161822	4.39633e-122
treponema_vincentii_OMZ-804	edwardsiella_ictaluri_S07-698	0.129604	1.31238e-251
treponema_vincentii_OMZ-804	aeromonas_dhakensis_71431	0.130979	1.47567e-243
treponema_vincentii_OMZ-804	enterococcus_hirae_708	0.124491	2.82718e-284
treponema_vincentii_OMZ-804	paenibacillus_tianjinensis_TB2019	0.142009	1.66056e-189
treponema_vincentii_OMZ-804	lachnoclostridium_sp._YL32	0.124491	3.6763e-285
treponema_vincentii_OMZ-804	bifidobacterium_longum_JCM-7009	0.147707	6.36246e-170
treponema_vincentii_OMZ-804	bacteroides_sp._KGMB10229	0.151946	1.78933e-153
treponema_vincentii_OMZ-804	bacteroides_intestinalis_APC919-174	0.149777	3.64588e-161
treponema_vincentii_OMZ-804	peribacillus_simplex_SH-B26	0.12827	1.08819e-258
treponema_vincentii_OMZ-804	helicobacter_enhydrae_MIT-01-6242	0.147707	7.52423e-172
treponema_vincentii_OMZ-804	enterococcus_faecalis_L11	0.124491	3.33085e-286
treponema_vincentii_OMZ-804	proteus_sp._GOKU	0.13538	3.30199e-221
treponema_vincentii_OMZ-804	clostridium_manihotivorum_CT4	0.167688	4.57406e-106
treponema_vincentii_OMZ-804	eubacterium_limosum_SA11	0.138572	8.40342e-207
treponema_vincentii_OMZ-804	cutibacterium_avidum_DPC-6544	0.145727	1.06192e-177
treponema_vincentii_OMZ-804	selenomonas_sp._W5150	0.159146	1.58899e-130
treponema_vincentii_OMZ-804	acinetobacter_baumannii_5845	0.133864	1.76922e-229
treponema_vincentii_OMZ-804	citrobacter_sp._RHBSTW-00859	0.132399	2.29474e-236
treponema_vincentii_OMZ-804	clostridium_sporogenes_FDAARGOS-1491	0.138572	3.79301e-205
treponema_vincentii_OMZ-804	delftia_sp._Cs1-4	0.133864	3.78328e-230
treponema_vincentii_OMZ-804	amedibacterium_intestinale_N6H1-5	0.174408	3.58942e-92
treponema_vincentii_OMZ-804	lactococcus_garvieae_FDAARGOS-1062	0.124491	4.14564e-285
treponema_vincentii_OMZ-804	brachyspira_hyodysenteriae_B-78	0.149777	7.18837e-168
treponema_vincentii_OMZ-804	akkermansia_muciniphila_AMUC	0.210897	7.31298e-42
treponema_vincentii_OMZ-804	alistipes_onderdonkii_5NYCFAH2	0.151946	3.98694e-156
treponema_vincentii_OMZ-804	clostridium_butyricum_16-3	0.138572	1.43617e-204
treponema_vincentii_OMZ-804	staphylococcus_hominis_S34-1	0.125715	1.99898e-276
treponema_vincentii_OMZ-804	streptococcus_equinus_MDC1	0.125715	7.5335e-276
treponema_vincentii_OMZ-804	streptococcus_parasuis_H35	0.125715	2.68683e-278
treponema_vincentii_OMZ-804	bacteroides_thetaiotaomicron_CL11T00C24	0.156619	1.34965e-137
treponema_vincentii_OMZ-804	chryseobacterium_sp._D764	0.147707	1.09276e-167
treponema_vincentii_OMZ-804	streptococcus_agalactiae_GBS19	0.124491	1.05021e-283
treponema_vincentii_OMZ-804	bacillus_mojavensis_UCMB5075	0.124491	1.44482e-282
treponema_vincentii_OMZ-804	megasphaera_elsdenii_NCIMB702410	0.159146	2.68959e-129
treponema_vincentii_OMZ-804	vibrio_vulnificus_FORC-017	0.136948	4.22492e-213
treponema_vincentii_OMZ-804	streptococcus_lutetiensis_FDAARGOS-1158	0.126974	1.43682e-268
treponema_vincentii_OMZ-804	klebsiella_pneumoniae_RJBSI76	0.138572	2.20502e-205
treponema_vincentii_OMZ-804	staphylococcus_epidermidis_B1265603	0.126974	1.45357e-268
treponema_vincentii_OMZ-804	vibrio_algicola_SM1977	0.145727	2.10227e-174
treponema_vincentii_OMZ-804	bifidobacterium_choerinum_FMB-1	0.151946	1.92547e-153
treponema_vincentii_OMZ-804	actinomyces_sp._F0496	0.156619	5.15391e-139
treponema_vincentii_OMZ-804	gemella_sp._W2231	0.1233	3.70699e-294
treponema_vincentii_OMZ-804	lactococcus_sp._LG1074	0.124491	4.14564e-285
treponema_vincentii_OMZ-804	shigella_dysenteriae_53-3937	0.130979	1.49069e-244
treponema_vincentii_OMZ-804	pseudomonas_tohonis_TUM18999	0.12827	1.5103e-262
treponema_vincentii_OMZ-804	acinetobacter_seifertii_FDAARGOS-1400	0.133864	1.7782e-229
treponema_vincentii_OMZ-804	chlamydia_sp._H15-1957-10C	0.14383	8.98755e-192
treponema_vincentii_OMZ-804	bacteroides_caccae_FDAARGOS-1097	0.154223	3.32891e-145
treponema_vincentii_OMZ-804	proteus_mirabilis_N292	0.129604	6.93549e-265
treponema_vincentii_OMZ-804	pantoea_vagans_PV989	0.13538	3.26338e-221
treponema_vincentii_OMZ-804	shigella_flexneri_61-4982	0.12827	3.49648e-260
treponema_vincentii_OMZ-804	neisseria_mucosa_FDAARGOS-758	0.13538	3.16891e-223
treponema_vincentii_OMZ-804	proteus_penneri_FDAARGOS-874	0.147707	5.20605e-167
treponema_vincentii_OMZ-804	bacteroides_heparinolyticus_F0111	0.151946	1.79554e-153
treponema_vincentii_OMZ-804	blautia_sp._NBRC-113351	0.145727	1.17237e-174
treponema_vincentii_OMZ-804	comamonas_testosteroni_R5-28	0.133864	2.62105e-228
treponema_vincentii_OMZ-804	citrobacter_braakii_FDAARGOS-290	0.130979	3.78488e-244
treponema_vincentii_OMZ-804	lactobacillus_johnsonii_DC22.2	0.1233	4.2648e-294
treponema_vincentii_OMZ-804	haemophilus_parainfluenzae_FDAARGOS-1000	0.126974	1.36334e-268
treponema_vincentii_OMZ-804	fusobacterium_sp._NSJ-57	0.126974	2.74836e-267
treponema_vincentii_OMZ-804	lactobacillus_amylovorus_1394N20	0.12101	4.9347e-310
treponema_vincentii_OMZ-804	staphylococcus_aureus_333	0.126974	2.5358e-269
treponema_vincentii_OMZ-804	coxiella_burnetii_Z3055	0.156619	7.08837e-144
treponema_vincentii_OMZ-804	aeromonas_veronii_ZfB1	0.129604	2.46015e-251
treponema_vincentii_OMZ-804	treponema_denticola_ATCC-35405	0.0552118	0
treponema_vincentii_OMZ-804	bacillus_licheniformis_BL-010	0.125715	2.15768e-275
treponema_vincentii_OMZ-804	turicibacter_sp._TJ11	0.133864	1.06607e-227
treponema_vincentii_OMZ-804	mycoplasma_sp._C264-NAS	0.182269	1.60074e-78
treponema_vincentii_OMZ-804	paenibacillus_algicola_HB172198	0.14383	4.8725e-182
treponema_vincentii_OMZ-804	acinetobacter_calcoaceticus_ARu19	0.133864	1.7782e-229
treponema_vincentii_OMZ-804	paenibacillus_albicereus_UniB2	0.149777	2.24843e-159
treponema_vincentii_OMZ-804	streptococcus_suis_D12	0.12827	1.64156e-262
treponema_vincentii_OMZ-804	microbacterium_luteum_A18JL200	0.147707	9.22684e-172
treponema_vincentii_OMZ-804	streptococcus_sanguinis_NCTC11086	0.132399	6.91087e-239
treponema_vincentii_OMZ-804	rhizobium_sp._K15-93	0.112887	0
treponema_vincentii_OMZ-804	enterococcus_casseliflavus_FDAARGOS-1120	0.126974	2.6624e-269
treponema_vincentii_OMZ-804	treponema_medium_ATCC-700293	0.00737682	0
treponema_vincentii_OMZ-804	raoultella_ornithinolytica_NUITM-VR1	0.13538	7.5857e-221
treponema_vincentii_OMZ-804	blautia_producta_DSM-2950	0.13538	2.39946e-222
treponema_vincentii_OMZ-804	parvimonas_micra_NCTC11808	0.12827	3.36802e-264
treponema_vincentii_OMZ-804	aeromonas_salmonicida_A449	0.138572	7.08531e-205
treponema_vincentii_OMZ-804	citrobacter_werkmanii_UMH18	0.132399	2.29355e-236
treponema_vincentii_OMZ-804	serratia_proteamaculans_336X	0.130979	1.49475e-244
treponema_vincentii_OMZ-804	corynebacterium_zhongnanshanii_zg-320	0.138572	6.20296e-209
treponema_vincentii_OMZ-804	clostridium_perfringens_CPI-39-1a	0.154223	7.20445e-144
treponema_vincentii_OMZ-804	aeromonas_media_T0.1-19	0.138572	1.08579e-204
treponema_vincentii_OMZ-804	bordetella_trematum_H044680328	0.133864	3.73949e-230
treponema_vincentii_OMZ-804	aeromonas_allosaccharophila_FDAARGOS-933	0.130979	1.47357e-243
treponema_vincentii_OMZ-804	adlercreutzia_sp._8CFCBH1	0.130979	2.07883e-248
treponema_vincentii_OMZ-804	leuconostoc_mesenteroides_CBA3628	0.133864	4.9644e-231
treponema_vincentii_OMZ-804	eubacterium_sp._MSJ-33	0.167688	1.60605e-108
treponema_vincentii_OMZ-804	yersinia_enterocolitica_FDAARGOS-1090	0.126974	5.14999e-268
treponema_vincentii_OMZ-804	acinetobacter_haemolyticus_AN54	0.156619	3.53537e-137
treponema_vincentii_OMZ-804	pseudomonas_stutzeri_S116	0.129604	1.16523e-254
treponema_vincentii_OMZ-804	brevibacillus_agri_DSM-6348	0.145727	8.26466e-174
treponema_vincentii_OMZ-804	veillonella_sp._S12025-13	0.159146	1.70961e-130
treponema_vincentii_OMZ-804	bacillus_safensis_U14-5	0.129604	1.10946e-251
treponema_vincentii_OMZ-804	succinivibrio_dextrinosolvens_ASCUSBF53	0.138572	8.69361e-206
treponema_vincentii_OMZ-804	bacillus_altitudinis_NJ-V	0.12827	8.89594e-260
treponema_vincentii_OMZ-804	pseudomonas_phragmitis_S-6-2	0.12827	3.7265e-264
treponema_vincentii_OMZ-804	salmonella_enterica_USDA-ARS-USMARC-1727	0.133864	5.61646e-229
treponema_vincentii_OMZ-804	bacillus_tequilensis_EA-CB0015	0.12101	4.04331e-306
treponema_vincentii_OMZ-804	streptococcus_pneumoniae_TVO-1901939	0.12827	1.617e-262
treponema_vincentii_OMZ-804	pseudomonas_putida_1290	0.129604	2.26117e-252
treponema_vincentii_OMZ-804	pseudomonas_otitidis_CSMC7.1	0.12827	1.49882e-262
treponema_vincentii_OMZ-804	kocuria_rhizophila_DC2201	0.136948	9.06582e-217
treponema_vincentii_OMZ-804	escherichia_albertii_CB9786	0.132399	9.29673e-237
treponema_vincentii_OMZ-804	mycoplasma_phocoenae_C264-GEN	0.178173	6.24131e-87
treponema_vincentii_OMZ-804	yersinia_frederiksenii_FDAARGOS-418	0.130979	1.49577e-244
treponema_vincentii_OMZ-804	bacillus_sp._BC1-43	0.12827	2.12205e-259
treponema_vincentii_OMZ-804	klebsiella_sp._RHBSTW-00464	0.13538	7.57088e-221
treponema_vincentii_OMZ-804	acinetobacter_sp._Tol-5	0.13538	3.2251e-221
treponema_vincentii_OMZ-804	streptomyces_roseirectus_CRXT-G-22	0.140258	1.85694e-198
treponema_vincentii_OMZ-804	micrococcus_luteus_FDAARGOS-677	0.14383	1.76522e-187
treponema_vincentii_OMZ-804	pseudomonas_cavernae_K2W31S-8	0.129604	1.23497e-253
treponema_vincentii_OMZ-804	bacillus_pumilus_SAFR-032	0.124491	3.05909e-283
treponema_vincentii_OMZ-804	ehrlichia_sp._HF	0.12214	1.81787e-314
treponema_vincentii_OMZ-804	yersinia_pseudotuberculosis_YPIII	0.130979	1.4978e-244
treponema_vincentii_OMZ-804	sphingobium_yanoikuyae_SHJ	0.126974	1.26604e-270
treponema_vincentii_OMZ-804	collinsella_sp._zg1085	0.159146	7.28666e-133
treponema_vincentii_OMZ-804	dysgonomonas_sp._HDW5A	0.156619	3.59781e-138
treponema_vincentii_OMZ-804	serratia_fonticola_HH13	0.130979	1.48359e-244
treponema_vincentii_OMZ-804	staphylococcus_warneri_NCTC11044	0.126974	1.46765e-268
treponema_vincentii_OMZ-804	cronobacter_sakazakii_GZcsf-1	0.130979	1.49069e-244
treponema_vincentii_OMZ-804	bacillus_paralicheniformis_J41TS8	0.129604	6.24906e-252
treponema_vincentii_OMZ-804	treponema_peruense_RCC2812	0.0778587	0
treponema_vincentii_OMZ-804	proteus_vulgaris_FDAARGOS-366	0.130979	1.4978e-244
treponema_vincentii_OMZ-804	escherichia_marmotae_RHBSTW-00605	0.130979	1.49069e-244
treponema_vincentii_OMZ-804	shigella_boydii_59-248	0.132399	9.29673e-237
treponema_vincentii_OMZ-804	bacillus_atrophaeus_GQJK17	0.124491	1.05594e-283
treponema_vincentii_OMZ-804	prevotella_herbatica_WR041	0.149777	1.74027e-160
treponema_vincentii_OMZ-804	prevotella_ruminicola_Bryant-23	0.159146	1.50563e-130
treponema_vincentii_OMZ-804	macrococcus_caseolyticus_FDAARGOS-1005	0.12827	1.87647e-261
treponema_vincentii_OMZ-804	hafnia_alvei_HUMV-5920	0.133864	1.35317e-228
treponema_vincentii_OMZ-804	faecalibacterium_prausnitzii_MGYG-HGUT-02545	0.151946	2.05221e-152
treponema_vincentii_OMZ-804	stenotrophomonas_sp._169	0.124491	5.42908e-288
treponema_vincentii_OMZ-804	erysipelatoclostridium_ramosum_FDAARGOS-1519	0.151946	2.17052e-152
treponema_vincentii_OMZ-804	ruminococcus_albus_7	0.130979	7.28509e-247
treponema_vincentii_OMZ-804	streptomyces_xanthii_CRXT-Y-14	0.14383	1.24456e-182
treponema_vincentii_OMZ-804	acinetobacter_lwoffii_FDAARGOS-552	0.13538	3.22711e-221
treponema_vincentii_OMZ-804	vibrio_cholerae_RFB05	0.133864	5.63804e-229
treponema_vincentii_OMZ-804	staphylococcus_saprophyticus_FDAARGOS-137	0.126974	1.46907e-268
treponema_vincentii_OMZ-804	brachyspira_intermedia_PWS-A	0.149777	7.18837e-168
treponema_vincentii_OMZ-804	pseudomonas_mendocina_NCTC10897	0.130979	8.72596e-247
treponema_vincentii_OMZ-804	corynebacterium_kalinowskii_1959	0.136948	1.79432e-215
treponema_vincentii_OMZ-804	veillonella_parvula_UTDB1-3	0.159146	1.71124e-130
treponema_vincentii_OMZ-804	brachyspira_murdochii_DSM-12563	0.156619	5.70905e-144
treponema_vincentii_OMZ-804	campylobacter_sp._RM16192	0.156619	4.44197e-139
treponema_vincentii_OMZ-804	microbacterium_atlanticum_WY121	0.14383	1.77987e-187
treponema_vincentii_OMZ-804	staphylococcus_pasteuri_3C	0.124491	4.26311e-285
treponema_vincentii_OMZ-804	brevundimonas_sp._scallop	0.113823	0
treponema_vincentii_OMZ-804	pseudomonas_tructae_SNU-WT1	0.129604	2.26117e-252
treponema_vincentii_OMZ-804	providencia_sp._1701011	0.133864	5.56633e-229
treponema_vincentii_OMZ-804	bacillus_anthracis_AF039	0.129604	4.2336e-251
treponema_vincentii_OMZ-804	morganella_morganii_ZJD581	0.13538	3.2918e-221
treponema_vincentii_OMZ-804	escherichia_fergusonii_RHB19-C05	0.130979	1.49069e-244
treponema_vincentii_OMZ-804	bacillus_cereus_FORC60	0.129604	6.5533e-251
treponema_vincentii_OMZ-804	halomonas_sp._A40-4	0.140258	1.91427e-198
treponema_vincentii_OMZ-804	citrobacter_koseri_FDAARGOS-646	0.13538	3.28163e-221
treponema_vincentii_OMZ-804	escherichia_sp._SCLE84	0.130979	1.49069e-244
treponema_vincentii_OMZ-804	lactobacillus_crispatus_B4	0.1233	5.71895e-293
treponema_vincentii_OMZ-804	bifidobacterium_adolescentis_PRL2019	0.149777	6.39844e-164
treponema_vincentii_OMZ-804	capnocytophaga_canimorsus_H3936	0.140258	3.90199e-201
treponema_vincentii_OMZ-804	enterococcus_gallinarum_EGM181	0.124491	4.47543e-285
treponema_vincentii_OMZ-804	weissella_viridescens_NJ100	0.132399	2.65728e-236
treponema_vincentii_OMZ-804	pseudomonas_oryzihabitans_USDA-ARS-USMARC-56511	0.12827	1.70703e-261
treponema_vincentii_OMZ-804	mycobacterium_avium_104	0.126974	2.40437e-281
treponema_vincentii_OMZ-804	listeria_monocytogenes_NCCP-14714	0.129604	1.33872e-253
treponema_vincentii_OMZ-804	vibrio_mimicus_SCCF01	0.13538	2.61777e-220
treponema_vincentii_OMZ-804	enterobacter_asburiae_ATCC-35953	0.133864	1.34773e-228
treponema_vincentii_OMZ-804	pseudomonas_sp._Ost2	0.129604	2.26117e-252
treponema_vincentii_OMZ-804	bacteroides_cellulosilyticus_WH2	0.156619	3.49737e-138
treponema_vincentii_OMZ-804	listeria_ivanovii_NCTC11846	0.125715	1.98711e-276
treponema_vincentii_OMZ-804	ochrobactrum_sp._MT180101	0.119909	2.45718e-318
treponema_vincentii_OMZ-804	phocaeicola_dorei_JR01	0.167688	7.82262e-107
treponema_vincentii_OMZ-804	campylobacter_rectus_ATCC-33238	0.154223	9.01567e-147
treponema_vincentii_OMZ-804	pediococcus_sp._MR001	0.14383	1.83212e-183
treponema_vincentii_OMZ-804	enterococcus_durans_FDAARGOS-1437	0.126974	1.53092e-268
treponema_vincentii_OMZ-804	carnobacterium_maltaromaticum_TMW-2.1581	0.129604	7.20101e-253
treponema_vincentii_OMZ-804	chlamydia_pneumoniae_Wien1	0.14383	9.18226e-192
treponema_vincentii_OMZ-804	brachyspira_pilosicoli_P43-6-78	0.149777	7.04947e-168
treponema_vincentii_OMZ-804	enterococcus_mundtii_15-1A	0.124491	2.84146e-284
treponema_vincentii_OMZ-804	lactobacillus_acidophilus_FSI4	0.1233	3.96102e-294
treponema_vincentii_OMZ-804	enterobacter_sp._18A13	0.133864	1.34773e-228
treponema_vincentii_OMZ-804	plesiomonas_shigelloides_NCTC10360	0.133864	7.70115e-228
treponema_vincentii_OMZ-804	streptococcus_gallolyticus_ICDDRB-NRC-S1	0.125715	1.9753e-276
treponema_vincentii_OMZ-804	bifidobacterium_animalis_CNCM-I-4602	0.149777	3.91953e-161
treponema_vincentii_OMZ-804	shigella_sp._28760	0.132399	9.29673e-237
treponema_vincentii_OMZ-804	bacillus_paranthracis_Gxun-30	0.125715	5.92328e-274
treponema_vincentii_OMZ-804	streptococcus_sp._NPS-308	0.126974	1.4285e-268
treponema_vincentii_OMZ-804	aerococcus_viridans_CCUG4311	0.1233	1.42542e-291
treponema_vincentii_OMZ-804	campylobacter_lanienae_NCTC-13004	0.161822	8.95517e-124
treponema_vincentii_OMZ-804	atopobium_sp._W9116	0.167688	1.44894e-108
treponema_vincentii_OMZ-804	lactiplantibacillus_plantarum_ATG-K8	0.133864	4.59322e-230
treponema_vincentii_OMZ-804	parabacteroides_sp._CT06	0.167688	7.70787e-107
treponema_vincentii_OMZ-804	mycoplasma_miroungirhinis_ES2806-NAS	0.170926	4.09621e-102
treponema_vincentii_OMZ-804	kurthia_sp._11kri321	0.12214	1.40253e-298
treponema_vincentii_OMZ-804	comamonas_sp._NLF-7-7	0.133864	1.65718e-232
treponema_vincentii_OMZ-804	enterococcus_cecorum_NCTC12421	0.129604	2.51729e-252
treponema_vincentii_OMZ-804	bacillus_velezensis_GSBZ09	0.124491	7.20966e-283
treponema_vincentii_OMZ-804	olsenella_sp._GAM18	0.145727	1.22551e-179
treponema_vincentii_OMZ-804	bacillus_subtilis_ATCC-21228	0.12827	4.04977e-259
treponema_vincentii_OMZ-804	mycoplasma_tauri_Zaradi2	0.167688	1.97285e-112
treponema_vincentii_OMZ-804	pseudomonas_aeruginosa_ZBX-P12	0.130979	8.72596e-247
treponema_vincentii_OMZ-804	vibrio_furnissii_2420-04	0.140258	1.18513e-197
treponema_vincentii_OMZ-804	providencia_alcalifaciens_LHC2-1	0.129604	2.30618e-252
treponema_vincentii_OMZ-804	acinetobacter_radioresistens_NBRC-102413	0.132399	9.08374e-237
treponema_vincentii_OMZ-804	staphylococcus_pettenkoferi_FDAARGOS-1071	0.12827	1.04481e-260
treponema_vincentii_OMZ-804	staphylococcus_arlettae_P2	0.125715	7.73551e-276
treponema_vincentii_OMZ-804	klebsiella_variicola_03-311-0071	0.130979	3.7525e-244
treponema_vincentii_OMZ-804	kosakonia_sp._CCTCC-M2018092	0.132399	9.29673e-237
treponema_vincentii_OMZ-804	bacteroides_xylanisolvens_CL11T00C41	0.154223	3.32891e-145
treponema_vincentii_OMZ-804	vibrio_anguillarum_J382	0.138572	4.2382e-205
treponema_vincentii_OMZ-804	brevundimonas_vitisensis_GR-TSA-9	0.11478	0
treponema_vincentii_OMZ-804	staphylococcus_haemolyticus_FDAARGOS-1453	0.125715	1.99898e-276
treponema_vincentii_OMZ-804	escherichia_coli_RR1	0.132399	9.29673e-237
treponema_vincentii_OMZ-804	lactococcus_lactis_IL1403	0.12101	5.31394e-308
treponema_vincentii_OMZ-804	porphyromonas_sp._W7780	0.149777	3.65618e-162
treponema_vincentii_OMZ-804	eggerthella_sp._YY7918	0.130979	4.71492e-251
treponema_vincentii_OMZ-804	neisseria_sp._ZJ785	0.138572	4.79996e-216
treponema_vincentii_OMZ-804	streptococcus_anginosus_C238	0.125715	2.68683e-278
treponema_vincentii_OMZ-804	yersinia_intermedia_Y228	0.133864	5.63804e-229
treponema_vincentii_OMZ-804	intestinimonas_butyriciproducens_SRB-521-5-I	0.142009	2.4949e-195
treponema_vincentii_OMZ-804	aeromonas_hydrophila_NJ-35	0.133864	4.8403e-228
treponema_vincentii_OMZ-804	pantoea_sp._At-9b	0.130979	1.49069e-244
treponema_vincentii_OMZ-804	campylobacter_upsaliensis_NCTC11541	0.156619	4.44197e-139
treponema_vincentii_OMZ-804	pediococcus_pentosaceus_FDAARGOS-1009	0.140258	6.32378e-199
treponema_vincentii_OMZ-804	paeniclostridium_sordellii_AM370	0.14383	4.10859e-181
treponema_vincentii_OMZ-804	streptococcus_parasanguinis_ATCC-15912	0.132399	6.94663e-239
treponema_vincentii_OMZ-804	corynebacterium_sp._1864	0.140258	7.04638e-200
treponema_vincentii_OMZ-804	staphylococcus_cohnii_FDAARGOS-334	0.126974	1.46907e-268
treponema_vincentii_OMZ-804	butyrivibrio_hungatei_MB2003	0.132399	6.79275e-239
treponema_vincentii_OMZ-804	providencia_vermicola_P8538	0.130979	1.47653e-244
treponema_vincentii_OMZ-804	enterobacter_ludwigii_P101	0.132399	2.27571e-236
treponema_vincentii_OMZ-804	aeromonas_caviae_WP8-S17-ESBL-03	0.13538	2.63994e-220
treponema_vincentii_OMZ-804	pseudomonas_fluorescens_JNU01	0.126974	1.33953e-268
treponema_vincentii_OMZ-804	acinetobacter_johnsonii_E10B	0.147707	2.74011e-167
treponema_vincentii_OMZ-804	helicobacter_sp._NHP19-0012	0.147707	7.6127e-172
treponema_vincentii_OMZ-804	staphylococcus_sp._AntiMn-1	0.12827	3.66885e-260
treponema_vincentii_OMZ-804	shigella_sonnei_FORC-011	0.13538	3.28366e-221
treponema_vincentii_OMZ-804	vibrio_parahaemolyticus_TJ-187	0.136948	3.22105e-212
treponema_vincentii_OMZ-804	sphingomonas_profundi_LMO-1	0.142009	1.67036e-195
treponema_vincentii_OMZ-804	serratia_marcescens_95	0.13538	3.28366e-221
treponema_vincentii_OMZ-804	clostridioides_difficile_10-00253	0.140258	6.69133e-197
treponema_vincentii_OMZ-804	ruminococcus_bovis_JE7A12	0.154223	7.90111e-146
treponema_vincentii_OMZ-804	rothia_sp._ZJ932	0.142009	4.65737e-192
treponema_vincentii_OMZ-804	kluyvera_intermedia_N2-1	0.136948	4.19516e-213
treponema_vincentii_OMZ-804	klebsiella_quasipneumoniae_B6885	0.132399	2.27571e-236
treponema_vincentii_OMZ-804	brachyspira_hampsonii_NSH-16	0.149777	7.18837e-168
treponema_vincentii_OMZ-804	weissella_cibaria_SRCM103448	0.133864	3.07213e-228
treponema_vincentii_OMZ-804	microbacterium_cremeum_NY27	0.14383	1.79463e-187
treponema_vincentii_OMZ-804	enterobacter_cloacae_E3442	0.129604	5.99946e-252
treponema_vincentii_OMZ-804	lactobacillus_gasseri_HL70	0.1233	4.2648e-294
treponema_vincentii_OMZ-804	clostridium_septicum_VAT12	0.147707	1.80907e-166
treponema_vincentii_OMZ-804	chlamydia_psittaci_MN	0.14383	8.98755e-192
treponema_vincentii_OMZ-804	alistipes_sp._dk3624	0.154223	2.52962e-148
treponema_vincentii_OMZ-804	desulfomicrobium_orale_DSM-12838	0.12827	7.31896e-267
treponema_vincentii_OMZ-804	butyrivibrio_proteoclasticus_B316	0.129604	6.82357e-253
treponema_vincentii_OMZ-804	corynebacterium_xerosis_FDAARGOS-674	0.133864	3.99796e-231
treponema_vincentii_OMZ-804	citrobacter_amalonaticus_92	0.130979	1.49069e-244
treponema_vincentii_OMZ-804	weissella_sp._W-1	0.129604	8.15585e-253
treponema_vincentii_OMZ-804	klebsiella_michiganensis_K516	0.13538	7.60798e-221
treponema_vincentii_OMZ-804	enterococcus_avium_352	0.124491	4.44456e-285
treponema_vincentii_OMZ-804	corynebacterium_stationis_ATCC-6872	0.132399	5.43709e-238
treponema_vincentii_OMZ-804	exiguobacterium_sp._Helios	0.12827	2.24352e-259
treponema_vincentii_OMZ-804	enterobacter_hormaechei_EC48293	0.130979	3.78488e-244
treponema_vincentii_OMZ-804	bacteroides_ovatus_FDAARGOS-733	0.170926	6.52211e-100
treponema_vincentii_OMZ-804	streptomyces_genisteinicus_CRPJ-33	0.138572	3.39216e-206
treponema_vincentii_OMZ-804	gordonibacter_urolithinfaciens_MGYG-HGUT-02352	0.133864	1.34143e-232
treponema_vincentii_OMZ-804	weissella_paramesenteroides_FDAARGOS-414	0.133864	1.53557e-228
treponema_vincentii_OMZ-804	solibacillus_silvestris_StLB046	0.138572	1.60182e-204
treponema_vincentii_OMZ-804	sphingomonas_suaedae_XS-10	0.138572	2.45475e-216
treponema_vincentii_OMZ-804	bifidobacterium_pseudolongum_PV8-2	0.149777	3.95718e-161
treponema_vincentii_OMZ-804	alcaligenes_faecalis_SCSIO-B001	0.129604	3.2077e-256
treponema_vincentii_OMZ-804	treponema_socranskii_Marseille-CSURQ0203	0.0782587	0
treponema_vincentii_OMZ-804	campylobacter_coli_C203110	0.156619	4.44197e-139
treponema_vincentii_OMZ-804	leuconostoc_sp._C2	0.136948	2.21186e-215
treponema_vincentii_OMZ-804	pseudomonas_fragi_NMC25	0.126974	2.29452e-269
treponema_vincentii_OMZ-804	mycoplasma_miroungigenitalium_ES2806-GEN	0.164662	1.94058e-117
treponema_vincentii_OMZ-804	klebsiella_oxytoca_KONSF-1	0.13538	7.59684e-221
treponema_vincentii_OMZ-804	fusobacterium_necrophorum_ATCC-25286	0.125715	1.53785e-276
treponema_vincentii_OMZ-804	streptococcus_ruminantium_GUT-189	0.125715	2.75112e-278
treponema_vincentii_OMZ-804	acinetobacter_pittii_WP2-W18-ESBL-11	0.133864	1.7782e-229
treponema_vincentii_OMZ-804	mycobacterium_sp._WY10	0.124491	4.00247e-291
treponema_vincentii_OMZ-804	enterococcus_faecium_UAMSEF-20	0.124491	2.82433e-284
treponema_vincentii_OMZ-804	corynebacterium_occultum_2039	0.136948	5.72291e-214
treponema_vincentii_OMZ-804	klebsiella_aerogenes_FDAARGOS-641	0.132399	2.27571e-236
treponema_vincentii_OMZ-804	desulfovibrio_piger_FI11049	0.156619	7.33987e-137
treponema_vincentii_OMZ-804	enterococcus_sp._FDAARGOS-553	0.124491	4.47543e-285
treponema_vincentii_OMZ-804	helicobacter_pylori_78C8	0.147707	7.82268e-172
treponema_vincentii_OMZ-804	megamonas_funiformis_JCM-14723	0.149777	5.61029e-160
treponema_vincentii_OMZ-804	acinetobacter_junii_INC8271	0.133864	1.76922e-229
treponema_vincentii_OMZ-804	bacteroides_stercoris_BFG-121	0.156619	1.34579e-137
treponema_vincentii_OMZ-804	sphingomonas_paeninsulae_YZ-8	0.138572	2.81538e-211
treponema_vincentii_OMZ-804	serratia_sp._HRI	0.130979	1.48359e-244
treponema_vincentii_OMZ-804	corynebacterium_ulcerans_BR-AD22	0.133864	4.02557e-231
treponema_vincentii_OMZ-804	paraclostridium_bifermentans_DSM-14991	0.145727	1.43036e-173
treponema_vincentii_OMZ-804	stenotrophomonas_maltophilia_PEG-68	0.124491	2.97273e-286
treponema_vincentii_OMZ-804	fusobacterium_nucleatum_ATCC-23726	0.126974	4.74361e-275
treponema_vincentii_OMZ-804	kocuria_sp._BT304	0.136948	9.13515e-217
treponema_vincentii_OMZ-804	vibrio_sp._HDW18	0.13538	2.62287e-220
treponema_vincentii_OMZ-804	providencia_rettgeri_BML2496	0.133864	5.56276e-229
treponema_vincentii_OMZ-804	bacteroides_caecimuris_I48	0.156619	1.35546e-137
treponema_vincentii_OMZ-804	citrobacter_freundii_RHBSTW-00408	0.130979	3.78488e-244
treponema_vincentii_OMZ-804	clostridium_botulinum_NCTC-13319	0.142009	9.21488e-190
treponema_vincentii_OMZ-804	microbacterium_sp._CGR1	0.14383	6.41626e-192
treponema_vincentii_OMZ-804	phocaeicola_vulgatus_CL06T03C24	0.156619	6.62813e-137
treponema_vincentii_OMZ-804	streptococcus_canis_HL-100	0.124491	2.64139e-284
treponema_vincentii_OMZ-804	clostridium_sp._C5S11	0.138572	6.44213e-205
treponema_vincentii_OMZ-804	mogibacterium_diversum_CCUG-47132	0.14383	1.67951e-187
treponema_vincentii_OMZ-804	acinetobacter_indicus_TQ04	0.13538	3.21308e-221
treponema_vincentii_OMZ-804	flavonifractor_plautii_JCM-32125	0.140258	4.43846e-201
treponema_vincentii_OMZ-804	helicobacter_suis_SNTW101c	0.151946	3.36851e-156
treponema_vincentii_OMZ-804	lysinibacillus_fusiformis_RB-21	0.125715	1.72294e-274
treponema_vincentii_OMZ-804	cronobacter_malonaticus_CMCC45402	0.130979	1.49069e-244
treponema_vincentii_OMZ-804	streptomyces_albidoflavus_W68	0.140258	5.02722e-198
treponema_vincentii_OMZ-804	citrobacter_youngae_NCTC13709	0.138572	2.23233e-205
treponema_vincentii_OMZ-804	providencia_heimbachae_NCTC12003	0.133864	5.64165e-229
treponema_vincentii_OMZ-804	mycobacterium_tuberculosis_1-0056P6C4	0.12827	3.79042e-273
treponema_vincentii_OMZ-804	bacillus_amyloliquefaciens_SH-B74	0.12827	2.13564e-259
treponema_vincentii_OMZ-804	megamonas_hypermegale_NCTC10570	0.149777	1.93505e-160
treponema_vincentii_OMZ-804	staphylococcus_xylosus_TMW-2.1602	0.124491	3.1195e-283
treponema_vincentii_OMZ-804	campylobacter_hyointestinalis_MGYG-HGUT-02307	0.167688	2.5258e-108
treponema_vincentii_OMZ-804	aeromonas_jandaei_JUNP479	0.12827	3.97867e-259
treponema_vincentii_OMZ-804	pseudomonas_veronii_G2	0.132399	2.81895e-237
treponema_vincentii_OMZ-804	helicobacter_pullorum_NCTC13154	0.151946	3.32093e-156
treponema_vincentii_OMZ-804	clostridium_saccharobutylicum_NCP-258	0.149777	9.59011e-159
treponema_vincentii_OMZ-804	fusobacterium_ulcerans_ATCC-49185	0.126974	4.27793e-268
treponema_vincentii_OMZ-804	edwardsiella_tarda_FL95-01	0.130979	3.81745e-244
treponema_vincentii_OMZ-804	aeromonas_sp._FDAARGOS-1408	0.13538	2.63994e-220
treponema_vincentii_OMZ-804	corynebacterium_lujinxingii_zg-917	0.136948	1.78565e-215
treponema_vincentii_OMZ-804	oscillibacter_sp._MM50	0.138572	6.4361e-209
treponema_vincentii_OMZ-804	selenomonas_ruminantium_TAM6421	0.149777	1.43467e-159
treponema_vincentii_OMZ-804	sphingomonas_sp._AAP5	0.142009	2.10646e-193
treponema_vincentii_OMZ-804	enterococcus_raffinosus_CX012922	0.1233	3.65973e-292
treponema_vincentii_OMZ-804	streptomyces_sp._135	0.14383	4.93995e-183
treponema_vincentii_OMZ-804	corynebacterium_comes_2019	0.14383	1.41549e-183
treponema_vincentii_OMZ-804	odoribacter_splanchnicus_NCTC10825	0.156619	3.54175e-138
treponema_vincentii_OMZ-804	brevibacillus_brevis_DZQ7	0.138572	2.72459e-204
treponema_vincentii_OMZ-804	bacillus_thuringiensis_BT62	0.129604	1.31951e-250
treponema_vincentii_OMZ-804	sphingomonas_changnyeongensis_C33	0.132399	3.56589e-243
treponema_vincentii_OMZ-804	parabacteroides_distasonis_FDAARGOS-1234	0.167688	7.70787e-107
treponema_vincentii_OMZ-804	dialister_pneumosintes_F0677	0.149777	2.05436e-160
treponema_vincentii_OMZ-804	bifidobacterium_thermophilum_RBL67	0.156619	3.63176e-138
treponema_vincentii_OMZ-804	weissella_confusa_LM1	0.133864	3.07213e-228
treponema_vincentii_OMZ-804	campylobacter_jejuni_NCTC-12664	0.154223	9.11289e-147
treponema_vincentii_OMZ-804	lactobacillus_sp._CBA3605	0.132399	7.01309e-238
treponema_vincentii_OMZ-804	treponema_succinifaciens_DSM-2489	0.0820539	0
treponema_vincentii_OMZ-804	rahnella_aquatilis_KM12	0.130979	1.4978e-244
treponema_vincentii_OMZ-804	lysinibacillus_sphaericus_KCCM-35418	0.125715	2.77246e-274
treponema_vincentii_OMZ-804	prevotella_sp._E1-9	0.151946	1.80593e-153
treponema_vincentii_OMZ-804	bartonella_sp._1-1c	0.12214	2.96544e-304
treponema_vincentii_OMZ-804	campylobacter_lari_NCTC-11845	0.154223	9.16181e-147
treponema_vincentii_OMZ-804	bacteroides_eggerthii_CL11T00C20	0.151946	1.78933e-153
treponema_vincentii_OMZ-804	carnobacterium_divergens_TMW-2.1579	0.12827	1.05068e-260
treponema_vincentii_OMZ-804	bacteroides_fragilis_YCH46	0.156619	3.39444e-137
pediococcus_acidilactici_pll	leclercia_adecarboxylata_P12375	0.13538	3.51842e-212
pediococcus_acidilactici_pll	selenomonas_sputigena_ATCC-35185	0.109331	0
pediococcus_acidilactici_pll	bifidobacterium_pseudocatenulatum_YIT11952	0.12827	6.61401e-253
pediococcus_acidilactici_pll	chlamydia_pecorum_E58	0.154223	8.46223e-150
pediococcus_acidilactici_pll	empedobacter_falsenii_1681-1	0.138572	5.03613e-198
pediococcus_acidilactici_pll	streptococcus_infantarius_CJ18	0.0755413	0
pediococcus_acidilactici_pll	sarcina_sp._JB2	0.0968463	0
pediococcus_acidilactici_pll	bacteroides_uniformis_CL03T12C37	0.182269	1.59847e-75
pediococcus_acidilactici_pll	streptococcus_oralis_FDAARGOS-885	0.0766828	0
pediococcus_acidilactici_pll	blautia_liquoris_LZLJ-3	0.0968463	0
pediococcus_acidilactici_pll	salmonella_sp._SSDFZ54	0.136948	2.09502e-205
pediococcus_acidilactici_pll	corynebacterium_ammoniagenes_KCCM-40472	0.110193	0
pediococcus_acidilactici_pll	rothia_nasimurium_E1706032	0.109331	0
pediococcus_acidilactici_pll	haemophilus_sp._F0629	0.138572	8.841e-199
pediococcus_acidilactici_pll	carnobacterium_sp._CS13	0.0712856	0
pediococcus_acidilactici_pll	paenibacillus_sp._S02	0.0974869	0
pediococcus_acidilactici_pll	staphylococcus_equorum_FDAARGOS-884	0.0857608	0
pediococcus_acidilactici_pll	aeromonas_enteropelogenes_FDAARGOS-1510	0.124491	6.33662e-271
pediococcus_acidilactici_pll	parabacteroides_goldsteinii_MTS01	0.167688	3.94403e-103
pediococcus_acidilactici_pll	edwardsiella_ictaluri_S07-698	0.133864	4.89684e-219
pediococcus_acidilactici_pll	aeromonas_dhakensis_71431	0.124491	6.33136e-271
pediococcus_acidilactici_pll	enterococcus_hirae_708	0.0618432	0
pediococcus_acidilactici_pll	paenibacillus_tianjinensis_TB2019	0.0943778	0
pediococcus_acidilactici_pll	lachnoclostridium_sp._YL32	0.108487	0
pediococcus_acidilactici_pll	bifidobacterium_longum_JCM-7009	0.129604	1.29903e-249
pediococcus_acidilactici_pll	bacteroides_sp._KGMB10229	0.182269	1.59847e-75
pediococcus_acidilactici_pll	bacteroides_intestinalis_APC919-174	0.174408	6.01511e-90
pediococcus_acidilactici_pll	peribacillus_simplex_SH-B26	0.0719629	0
pediococcus_acidilactici_pll	helicobacter_enhydrae_MIT-01-6242	0.119909	3.94945e-317
pediococcus_acidilactici_pll	enterococcus_faecalis_L11	0.0595738	0
pediococcus_acidilactici_pll	proteus_sp._GOKU	0.129604	6.47478e-243
pediococcus_acidilactici_pll	clostridium_manihotivorum_CT4	0.108487	0
pediococcus_acidilactici_pll	eubacterium_limosum_SA11	0.0994698	0
pediococcus_acidilactici_pll	cutibacterium_avidum_DPC-6544	0.149777	6.94069e-158
pediococcus_acidilactici_pll	selenomonas_sp._W5150	0.125715	5.35867e-270
pediococcus_acidilactici_pll	acinetobacter_baumannii_5845	0.102997	0
pediococcus_acidilactici_pll	citrobacter_sp._RHBSTW-00859	0.138572	2.75265e-197
pediococcus_acidilactici_pll	clostridium_sporogenes_FDAARGOS-1491	0.102997	0
pediococcus_acidilactici_pll	delftia_sp._Cs1-4	0.111073	0
pediococcus_acidilactici_pll	amedibacterium_intestinale_N6H1-5	0.113823	0
pediococcus_acidilactici_pll	lactococcus_garvieae_FDAARGOS-1062	0.0665597	0
pediococcus_acidilactici_pll	brachyspira_hyodysenteriae_B-78	0.14383	1.57999e-189
pediococcus_acidilactici_pll	akkermansia_muciniphila_AMUC	0.174408	6.032e-91
pediococcus_acidilactici_pll	alistipes_onderdonkii_5NYCFAH2	0.156619	1.31133e-137
pediococcus_acidilactici_pll	clostridium_butyricum_16-3	0.0872439	0
pediococcus_acidilactici_pll	staphylococcus_hominis_S34-1	0.0848014	0
pediococcus_acidilactici_pll	streptococcus_equinus_MDC1	0.0740698	0
pediococcus_acidilactici_pll	streptococcus_parasuis_H35	0.0755413	0
pediococcus_acidilactici_pll	bacteroides_thetaiotaomicron_CL11T00C24	0.178173	4.34296e-82
pediococcus_acidilactici_pll	chryseobacterium_sp._D764	0.161822	1.23906e-117
pediococcus_acidilactici_pll	streptococcus_agalactiae_GBS19	0.0751681	0
pediococcus_acidilactici_pll	bacillus_mojavensis_UCMB5075	0.0693234	0
pediococcus_acidilactici_pll	megasphaera_elsdenii_NCIMB702410	0.115759	0
pediococcus_acidilactici_pll	vibrio_vulnificus_FORC-017	0.12827	1.23071e-249
pediococcus_acidilactici_pll	streptococcus_lutetiensis_FDAARGOS-1158	0.0755413	0
pediococcus_acidilactici_pll	klebsiella_pneumoniae_RJBSI76	0.142009	1.79375e-182
pediococcus_acidilactici_pll	staphylococcus_epidermidis_B1265603	0.0867434	0
pediococcus_acidilactici_pll	vibrio_algicola_SM1977	0.124491	1.54785e-271
pediococcus_acidilactici_pll	bifidobacterium_choerinum_FMB-1	0.118834	2.2503e-316
pediococcus_acidilactici_pll	actinomyces_sp._F0496	0.1233	2.54547e-288
pediococcus_acidilactici_pll	gemella_sp._W2231	0.0926182	0
pediococcus_acidilactici_pll	lactococcus_sp._LG1074	0.0668569	0
pediococcus_acidilactici_pll	shigella_dysenteriae_53-3937	0.13538	7.02516e-213
pediococcus_acidilactici_pll	pseudomonas_tohonis_TUM18999	0.113823	0
pediococcus_acidilactici_pll	acinetobacter_seifertii_FDAARGOS-1400	0.102268	0
pediococcus_acidilactici_pll	chlamydia_sp._H15-1957-10C	0.156619	5.78858e-142
pediococcus_acidilactici_pll	bacteroides_caccae_FDAARGOS-1097	0.182269	5.9993e-75
pediococcus_acidilactici_pll	proteus_mirabilis_N292	0.124491	5.45549e-294
pediococcus_acidilactici_pll	pantoea_vagans_PV989	0.138572	5.96746e-198
pediococcus_acidilactici_pll	shigella_flexneri_61-4982	0.132399	7.14465e-228
pediococcus_acidilactici_pll	neisseria_mucosa_FDAARGOS-758	0.125715	5.14665e-270
pediococcus_acidilactici_pll	proteus_penneri_FDAARGOS-874	0.14383	4.27753e-175
pediococcus_acidilactici_pll	bacteroides_heparinolyticus_F0111	0.174408	6.15397e-90
pediococcus_acidilactici_pll	blautia_sp._NBRC-113351	0.106845	0
pediococcus_acidilactici_pll	comamonas_testosteroni_R5-28	0.1233	3.94686e-279
pediococcus_acidilactici_pll	citrobacter_braakii_FDAARGOS-290	0.133864	1.22255e-219
pediococcus_acidilactici_pll	lactobacillus_johnsonii_DC22.2	0.0563082	0
pediococcus_acidilactici_pll	haemophilus_parainfluenzae_FDAARGOS-1000	0.124491	2.65733e-274
pediococcus_acidilactici_pll	fusobacterium_sp._NSJ-57	0.11478	0
pediococcus_acidilactici_pll	lactobacillus_amylovorus_1394N20	0.0605648	0
pediococcus_acidilactici_pll	staphylococcus_aureus_333	0.0867434	0
pediococcus_acidilactici_pll	coxiella_burnetii_Z3055	0.1233	3.78493e-302
pediococcus_acidilactici_pll	aeromonas_veronii_ZfB1	0.12101	1.47064e-293
pediococcus_acidilactici_pll	treponema_denticola_ATCC-35405	0.159146	6.06102e-130
pediococcus_acidilactici_pll	bacillus_licheniformis_BL-010	0.0683793	0
pediococcus_acidilactici_pll	turicibacter_sp._TJ11	0.0909306	0
pediococcus_acidilactici_pll	mycoplasma_sp._C264-NAS	0.12827	1.82309e-257
pediococcus_acidilactici_pll	paenibacillus_algicola_HB172198	0.0949813	0
pediococcus_acidilactici_pll	acinetobacter_calcoaceticus_ARu19	0.102268	0
pediococcus_acidilactici_pll	paenibacillus_albicereus_UniB2	0.0909306	0
pediococcus_acidilactici_pll	streptococcus_suis_D12	0.0751681	0
pediococcus_acidilactici_pll	microbacterium_luteum_A18JL200	0.126974	2.05917e-269
pediococcus_acidilactici_pll	streptococcus_sanguinis_NCTC11086	0.0766828	0
pediococcus_acidilactici_pll	rhizobium_sp._K15-93	0.101551	0
pediococcus_acidilactici_pll	enterococcus_casseliflavus_FDAARGOS-1120	0.0590885	0
pediococcus_acidilactici_pll	treponema_medium_ATCC-700293	0.132399	7.82406e-238
pediococcus_acidilactici_pll	raoultella_ornithinolytica_NUITM-VR1	0.138572	2.70429e-197
pediococcus_acidilactici_pll	blautia_producta_DSM-2950	0.0987984	0
pediococcus_acidilactici_pll	parvimonas_micra_NCTC11808	0.125715	7.18548e-273
pediococcus_acidilactici_pll	aeromonas_salmonicida_A449	0.125715	2.10475e-263
pediococcus_acidilactici_pll	citrobacter_werkmanii_UMH18	0.138572	2.75021e-197
pediococcus_acidilactici_pll	serratia_proteamaculans_336X	0.138572	6.05969e-198
pediococcus_acidilactici_pll	corynebacterium_zhongnanshanii_zg-320	0.105264	0
pediococcus_acidilactici_pll	clostridium_perfringens_CPI-39-1a	0.0931964	0
pediococcus_acidilactici_pll	aeromonas_media_T0.1-19	0.124491	2.06644e-270
pediococcus_acidilactici_pll	bordetella_trematum_H044680328	0.117785	6.07701e-322
pediococcus_acidilactici_pll	aeromonas_allosaccharophila_FDAARGOS-933	0.12101	1.46406e-293
pediococcus_acidilactici_pll	adlercreutzia_sp._8CFCBH1	0.106047	0
pediococcus_acidilactici_pll	leuconostoc_mesenteroides_CBA3628	0.0782587	0
pediococcus_acidilactici_pll	eubacterium_sp._MSJ-33	0.106047	0
pediococcus_acidilactici_pll	yersinia_enterocolitica_FDAARGOS-1090	0.133864	2.29679e-220
pediococcus_acidilactici_pll	acinetobacter_haemolyticus_AN54	0.111073	0
pediococcus_acidilactici_pll	pseudomonas_stutzeri_S116	0.112887	0
pediococcus_acidilactici_pll	brevibacillus_agri_DSM-6348	0.0766828	0
pediococcus_acidilactici_pll	veillonella_sp._S12025-13	0.0987984	0
pediococcus_acidilactici_pll	bacillus_safensis_U14-5	0.0716227	0
pediococcus_acidilactici_pll	succinivibrio_dextrinosolvens_ASCUSBF53	0.107658	0
pediococcus_acidilactici_pll	bacillus_altitudinis_NJ-V	0.0699663	0
pediococcus_acidilactici_pll	pseudomonas_phragmitis_S-6-2	0.112887	0
pediococcus_acidilactici_pll	salmonella_enterica_USDA-ARS-USMARC-1727	0.136948	2.09502e-205
pediococcus_acidilactici_pll	bacillus_tequilensis_EA-CB0015	0.0680698	0
pediococcus_acidilactici_pll	streptococcus_pneumoniae_TVO-1901939	0.0770708	0
pediococcus_acidilactici_pll	pseudomonas_putida_1290	0.11197	0
pediococcus_acidilactici_pll	pseudomonas_otitidis_CSMC7.1	0.112887	0
pediococcus_acidilactici_pll	kocuria_rhizophila_DC2201	0.110193	0
pediococcus_acidilactici_pll	escherichia_albertii_CB9786	0.136948	2.09502e-205
pediococcus_acidilactici_pll	mycoplasma_phocoenae_C264-GEN	0.13538	2.05576e-222
pediococcus_acidilactici_pll	yersinia_frederiksenii_FDAARGOS-418	0.132399	7.18948e-228
pediococcus_acidilactici_pll	bacillus_sp._BC1-43	0.0696435	0
pediococcus_acidilactici_pll	klebsiella_sp._RHBSTW-00464	0.138572	2.6947e-197
pediococcus_acidilactici_pll	acinetobacter_sp._Tol-5	0.10374	0
pediococcus_acidilactici_pll	streptomyces_roseirectus_CRXT-G-22	0.11478	0
pediococcus_acidilactici_pll	micrococcus_luteus_FDAARGOS-677	0.106845	0
pediococcus_acidilactici_pll	pseudomonas_cavernae_K2W31S-8	0.113823	0
pediococcus_acidilactici_pll	bacillus_pumilus_SAFR-032	0.0680698	0
pediococcus_acidilactici_pll	ehrlichia_sp._HF	0.13538	1.46877e-229
pediococcus_acidilactici_pll	yersinia_pseudotuberculosis_YPIII	0.132399	7.20748e-228
pediococcus_acidilactici_pll	sphingobium_yanoikuyae_SHJ	0.102268	0
pediococcus_acidilactici_pll	collinsella_sp._zg1085	0.118834	0
pediococcus_acidilactici_pll	dysgonomonas_sp._HDW5A	0.164662	8.42165e-112
pediococcus_acidilactici_pll	serratia_fonticola_HH13	0.138572	5.98712e-198
pediococcus_acidilactici_pll	staphylococcus_warneri_NCTC11044	0.0872439	0
pediococcus_acidilactici_pll	cronobacter_sakazakii_GZcsf-1	0.138572	6.03321e-198
pediococcus_acidilactici_pll	bacillus_paralicheniformis_J41TS8	0.0706202	0
pediococcus_acidilactici_pll	treponema_peruense_RCC2812	0.130979	2.54196e-239
pediococcus_acidilactici_pll	proteus_vulgaris_FDAARGOS-366	0.129604	6.45761e-243
pediococcus_acidilactici_pll	escherichia_marmotae_RHBSTW-00605	0.138572	6.03321e-198
pediococcus_acidilactici_pll	shigella_boydii_59-248	0.13538	7.02516e-213
pediococcus_acidilactici_pll	bacillus_atrophaeus_GQJK17	0.0680698	0
pediococcus_acidilactici_pll	prevotella_herbatica_WR041	0.178173	4.3812e-82
pediococcus_acidilactici_pll	prevotella_ruminicola_Bryant-23	0.186761	2.29685e-68
pediococcus_acidilactici_pll	macrococcus_caseolyticus_FDAARGOS-1005	0.0794837	0
pediococcus_acidilactici_pll	hafnia_alvei_HUMV-5920	0.138572	2.7722e-197
pediococcus_acidilactici_pll	faecalibacterium_prausnitzii_MGYG-HGUT-02545	0.107658	0
pediococcus_acidilactici_pll	stenotrophomonas_sp._169	0.1233	2.72704e-288
pediococcus_acidilactici_pll	erysipelatoclostridium_ramosum_FDAARGOS-1519	0.0838645	0
pediococcus_acidilactici_pll	ruminococcus_albus_7	0.0962153	0
pediococcus_acidilactici_pll	streptomyces_xanthii_CRXT-Y-14	0.119909	1.09175e-303
pediococcus_acidilactici_pll	acinetobacter_lwoffii_FDAARGOS-552	0.10374	0
pediococcus_acidilactici_pll	vibrio_cholerae_RFB05	0.1233	9.28581e-281
pediococcus_acidilactici_pll	staphylococcus_saprophyticus_FDAARGOS-137	0.0857608	0
pediococcus_acidilactici_pll	brachyspira_intermedia_PWS-A	0.14383	1.57999e-189
pediococcus_acidilactici_pll	pseudomonas_mendocina_NCTC10897	0.113823	0
pediococcus_acidilactici_pll	corynebacterium_kalinowskii_1959	0.106845	0
pediococcus_acidilactici_pll	veillonella_parvula_UTDB1-3	0.0994698	0
pediococcus_acidilactici_pll	brachyspira_murdochii_DSM-12563	0.142009	1.71204e-197
pediococcus_acidilactici_pll	campylobacter_sp._RM16192	0.1233	1.5768e-288
pediococcus_acidilactici_pll	microbacterium_atlanticum_WY121	0.125715	2.6588e-277
pediococcus_acidilactici_pll	staphylococcus_pasteuri_3C	0.0872439	0
pediococcus_acidilactici_pll	brevundimonas_sp._scallop	0.100152	0
pediococcus_acidilactici_pll	pseudomonas_tructae_SNU-WT1	0.11478	0
pediococcus_acidilactici_pll	providencia_sp._1701011	0.12827	1.79465e-250
pediococcus_acidilactici_pll	bacillus_anthracis_AF039	0.0674584	0
pediococcus_acidilactici_pll	morganella_morganii_ZJD581	0.12827	1.83945e-250
pediococcus_acidilactici_pll	escherichia_fergusonii_RHB19-C05	0.133864	2.27739e-220
pediococcus_acidilactici_pll	bacillus_cereus_FORC60	0.0690061	0
pediococcus_acidilactici_pll	halomonas_sp._A40-4	0.129604	5.7744e-244
pediococcus_acidilactici_pll	citrobacter_koseri_FDAARGOS-646	0.138572	6.02661e-198
pediococcus_acidilactici_pll	escherichia_sp._SCLE84	0.13538	7.02516e-213
pediococcus_acidilactici_pll	lactobacillus_crispatus_B4	0.0634394	0
pediococcus_acidilactici_pll	bifidobacterium_adolescentis_PRL2019	0.12827	1.64157e-261
pediococcus_acidilactici_pll	capnocytophaga_canimorsus_H3936	0.149777	6.44887e-158
pediococcus_acidilactici_pll	enterococcus_gallinarum_EGM181	0.0588483	0
pediococcus_acidilactici_pll	weissella_viridescens_NJ100	0.059819	0
pediococcus_acidilactici_pll	pseudomonas_oryzihabitans_USDA-ARS-USMARC-56511	0.113823	0
pediococcus_acidilactici_pll	mycobacterium_avium_104	0.126974	7.88997e-278
pediococcus_acidilactici_pll	listeria_monocytogenes_NCCP-14714	0.0770708	0
pediococcus_acidilactici_pll	vibrio_mimicus_SCCF01	0.126974	6.67285e-256
pediococcus_acidilactici_pll	enterobacter_asburiae_ATCC-35953	0.138572	2.75265e-197
pediococcus_acidilactici_pll	pseudomonas_sp._Ost2	0.11197	0
pediococcus_acidilactici_pll	bacteroides_cellulosilyticus_WH2	0.182269	1.5599e-75
pediococcus_acidilactici_pll	listeria_ivanovii_NCTC11846	0.0696435	0
pediococcus_acidilactici_pll	ochrobactrum_sp._MT180101	0.0981375	0
pediococcus_acidilactici_pll	phocaeicola_dorei_JR01	0.197292	3.1291e-53
pediococcus_acidilactici_pll	campylobacter_rectus_ATCC-33238	0.12214	2.39934e-296
pediococcus_acidilactici_pll	pediococcus_sp._MR001	0.0124467	0
pediococcus_acidilactici_pll	enterococcus_durans_FDAARGOS-1437	0.0623675	0
pediococcus_acidilactici_pll	carnobacterium_maltaromaticum_TMW-2.1581	0.0645437	0
pediococcus_acidilactici_pll	chlamydia_pneumoniae_Wien1	0.154223	8.55374e-150
pediococcus_acidilactici_pll	brachyspira_pilosicoli_P43-6-78	0.14383	1.53682e-189
pediococcus_acidilactici_pll	enterococcus_mundtii_15-1A	0.0610707	0
pediococcus_acidilactici_pll	lactobacillus_acidophilus_FSI4	0.0634394	0
pediococcus_acidilactici_pll	enterobacter_sp._18A13	0.138572	2.75265e-197
pediococcus_acidilactici_pll	plesiomonas_shigelloides_NCTC10360	0.130979	5.30964e-233
pediococcus_acidilactici_pll	streptococcus_gallolyticus_ICDDRB-NRC-S1	0.0755413	0
pediococcus_acidilactici_pll	bifidobacterium_animalis_CNCM-I-4602	0.118834	2.08073e-316
pediococcus_acidilactici_pll	shigella_sp._28760	0.138572	6.03321e-198
pediococcus_acidilactici_pll	bacillus_paranthracis_Gxun-30	0.0665597	0
pediococcus_acidilactici_pll	streptococcus_sp._NPS-308	0.0762985	0
pediococcus_acidilactici_pll	aerococcus_viridans_CCUG4311	0.0867434	0
pediococcus_acidilactici_pll	campylobacter_lanienae_NCTC-13004	0.136948	3.47641e-211
pediococcus_acidilactici_pll	atopobium_sp._W9116	0.12214	2.52327e-296
pediococcus_acidilactici_pll	lactiplantibacillus_plantarum_ATG-K8	0.0442483	0
pediococcus_acidilactici_pll	parabacteroides_sp._CT06	0.182269	3.32295e-74
pediococcus_acidilactici_pll	mycoplasma_miroungirhinis_ES2806-NAS	0.12827	1.42603e-261
pediococcus_acidilactici_pll	kurthia_sp._11kri321	0.0709514	0
pediococcus_acidilactici_pll	comamonas_sp._NLF-7-7	0.13538	9.65294e-219
pediococcus_acidilactici_pll	enterococcus_cecorum_NCTC12421	0.0686914	0
pediococcus_acidilactici_pll	bacillus_velezensis_GSBZ09	0.0680698	0
pediococcus_acidilactici_pll	olsenella_sp._GAM18	0.118834	0
pediococcus_acidilactici_pll	bacillus_subtilis_ATCC-21228	0.0726524	0
pediococcus_acidilactici_pll	mycoplasma_tauri_Zaradi2	0.12827	6.99603e-270
pediococcus_acidilactici_pll	pseudomonas_aeruginosa_ZBX-P12	0.113823	0
pediococcus_acidilactici_pll	vibrio_furnissii_2420-04	0.12827	1.33653e-249
pediococcus_acidilactici_pll	providencia_alcalifaciens_LHC2-1	0.124491	3.56325e-273
pediococcus_acidilactici_pll	acinetobacter_radioresistens_NBRC-102413	0.102268	0
pediococcus_acidilactici_pll	staphylococcus_pettenkoferi_FDAARGOS-1071	0.0872439	0
pediococcus_acidilactici_pll	staphylococcus_arlettae_P2	0.0838645	0
pediococcus_acidilactici_pll	klebsiella_variicola_03-311-0071	0.133864	1.20352e-219
pediococcus_acidilactici_pll	kosakonia_sp._CCTCC-M2018092	0.138572	6.03321e-198
pediococcus_acidilactici_pll	bacteroides_xylanisolvens_CL11T00C41	0.182269	5.9993e-75
pediococcus_acidilactici_pll	vibrio_anguillarum_J382	0.12827	5.8923e-249
pediococcus_acidilactici_pll	brevundimonas_vitisensis_GR-TSA-9	0.100152	0
pediococcus_acidilactici_pll	staphylococcus_haemolyticus_FDAARGOS-1453	0.0857608	0
pediococcus_acidilactici_pll	escherichia_coli_RR1	0.138572	6.03321e-198
pediococcus_acidilactici_pll	lactococcus_lactis_IL1403	0.0747985	0
pediococcus_acidilactici_pll	porphyromonas_sp._W7780	0.161822	2.07911e-120
pediococcus_acidilactici_pll	eggerthella_sp._YY7918	0.106845	0
pediococcus_acidilactici_pll	neisseria_sp._ZJ785	0.119909	0
pediococcus_acidilactici_pll	streptococcus_anginosus_C238	0.0737105	0
pediococcus_acidilactici_pll	yersinia_intermedia_Y228	0.132399	7.19848e-228
pediococcus_acidilactici_pll	intestinimonas_butyriciproducens_SRB-521-5-I	0.0799006	0
pediococcus_acidilactici_pll	aeromonas_hydrophila_NJ-35	0.124491	6.33662e-271
pediococcus_acidilactici_pll	pantoea_sp._At-9b	0.138572	6.03321e-198
pediococcus_acidilactici_pll	campylobacter_upsaliensis_NCTC11541	0.118834	8.30524e-320
pediococcus_acidilactici_pll	pediococcus_pentosaceus_FDAARGOS-1009	0.0115313	0
pediococcus_acidilactici_pll	paeniclostridium_sordellii_AM370	0.125715	4.19087e-261
pediococcus_acidilactici_pll	streptococcus_parasanguinis_ATCC-15912	0.0733545	0
pediococcus_acidilactici_pll	corynebacterium_sp._1864	0.1233	1.38476e-285
pediococcus_acidilactici_pll	staphylococcus_cohnii_FDAARGOS-334	0.0857608	0
pediococcus_acidilactici_pll	butyrivibrio_hungatei_MB2003	0.110193	0
pediococcus_acidilactici_pll	providencia_vermicola_P8538	0.12827	1.79465e-250
pediococcus_acidilactici_pll	enterobacter_ludwigii_P101	0.138572	2.7139e-197
pediococcus_acidilactici_pll	aeromonas_caviae_WP8-S17-ESBL-03	0.124491	6.33662e-271
pediococcus_acidilactici_pll	pseudomonas_fluorescens_JNU01	0.11197	0
pediococcus_acidilactici_pll	acinetobacter_johnsonii_E10B	0.110193	0
pediococcus_acidilactici_pll	helicobacter_sp._NHP19-0012	0.12101	0
pediococcus_acidilactici_pll	staphylococcus_sp._AntiMn-1	0.0877506	0
pediococcus_acidilactici_pll	shigella_sonnei_FORC-011	0.138572	6.03321e-198
pediococcus_acidilactici_pll	vibrio_parahaemolyticus_TJ-187	0.12827	1.71791e-247
pediococcus_acidilactici_pll	sphingomonas_profundi_LMO-1	0.107658	0
pediococcus_acidilactici_pll	serratia_marcescens_95	0.138572	6.03321e-198
pediococcus_acidilactici_pll	clostridioides_difficile_10-00253	0.118834	8.91894e-308
pediococcus_acidilactici_pll	ruminococcus_bovis_JE7A12	0.0882637	0
pediococcus_acidilactici_pll	rothia_sp._ZJ932	0.111073	0
pediococcus_acidilactici_pll	kluyvera_intermedia_N2-1	0.138572	2.73564e-197
pediococcus_acidilactici_pll	klebsiella_quasipneumoniae_B6885	0.138572	2.7139e-197
pediococcus_acidilactici_pll	brachyspira_hampsonii_NSH-16	0.14383	1.57999e-189
pediococcus_acidilactici_pll	weissella_cibaria_SRCM103448	0.0610707	0
pediococcus_acidilactici_pll	microbacterium_cremeum_NY27	0.124491	3.42888e-285
pediococcus_acidilactici_pll	enterobacter_cloacae_E3442	0.133864	1.20352e-219
pediococcus_acidilactici_pll	lactobacillus_gasseri_HL70	0.054149	0
pediococcus_acidilactici_pll	clostridium_septicum_VAT12	0.0914855	0
pediococcus_acidilactici_pll	chlamydia_psittaci_MN	0.156619	5.78858e-142
pediococcus_acidilactici_pll	alistipes_sp._dk3624	0.161822	1.93584e-122
pediococcus_acidilactici_pll	desulfomicrobium_orale_DSM-12838	0.156619	1.68183e-137
pediococcus_acidilactici_pll	butyrivibrio_proteoclasticus_B316	0.106047	0
pediococcus_acidilactici_pll	corynebacterium_xerosis_FDAARGOS-674	0.104495	0
pediococcus_acidilactici_pll	citrobacter_amalonaticus_92	0.129604	6.39781e-243
pediococcus_acidilactici_pll	weissella_sp._W-1	0.0642645	0
pediococcus_acidilactici_pll	klebsiella_michiganensis_K516	0.138572	2.71872e-197
pediococcus_acidilactici_pll	enterococcus_avium_352	0.0628995	0
pediococcus_acidilactici_pll	corynebacterium_stationis_ATCC-6872	0.109331	0
pediococcus_acidilactici_pll	exiguobacterium_sp._Helios	0.0893096	0
pediococcus_acidilactici_pll	enterobacter_hormaechei_EC48293	0.13538	3.57227e-212
pediococcus_acidilactici_pll	bacteroides_ovatus_FDAARGOS-733	0.191731	8.64585e-61
pediococcus_acidilactici_pll	streptomyces_genisteinicus_CRPJ-33	0.117785	2.77714e-320
pediococcus_acidilactici_pll	gordonibacter_urolithinfaciens_MGYG-HGUT-02352	0.107658	0
pediococcus_acidilactici_pll	weissella_paramesenteroides_FDAARGOS-414	0.0605648	0
pediococcus_acidilactici_pll	solibacillus_silvestris_StLB046	0.0811785	0
pediococcus_acidilactici_pll	sphingomonas_suaedae_XS-10	0.106845	0
pediococcus_acidilactici_pll	bifidobacterium_pseudolongum_PV8-2	0.118834	2.14706e-316
pediococcus_acidilactici_pll	alcaligenes_faecalis_SCSIO-B001	0.118834	1.27454e-319
pediococcus_acidilactici_pll	treponema_socranskii_Marseille-CSURQ0203	0.136948	4.5323e-211
pediococcus_acidilactici_pll	campylobacter_coli_C203110	0.12214	2.4813e-296
pediococcus_acidilactici_pll	leuconostoc_sp._C2	0.080322	0
pediococcus_acidilactici_pll	pseudomonas_fragi_NMC25	0.112887	0
pediococcus_acidilactici_pll	mycoplasma_miroungigenitalium_ES2806-GEN	0.129604	9.24701e-254
pediococcus_acidilactici_pll	klebsiella_oxytoca_KONSF-1	0.138572	2.7115e-197
pediococcus_acidilactici_pll	fusobacterium_necrophorum_ATCC-25286	0.118834	1.04595e-312
pediococcus_acidilactici_pll	streptococcus_ruminantium_GUT-189	0.0766828	0
pediococcus_acidilactici_pll	acinetobacter_pittii_WP2-W18-ESBL-11	0.102268	0
pediococcus_acidilactici_pll	mycobacterium_sp._WY10	0.124491	3.36779e-285
pediococcus_acidilactici_pll	enterococcus_faecium_UAMSEF-20	0.0618432	0
pediococcus_acidilactici_pll	corynebacterium_occultum_2039	0.110193	0
pediococcus_acidilactici_pll	klebsiella_aerogenes_FDAARGOS-641	0.138572	2.7139e-197
pediococcus_acidilactici_pll	desulfovibrio_piger_FI11049	0.13538	7.49149e-213
pediococcus_acidilactici_pll	enterococcus_sp._FDAARGOS-553	0.0588483	0
pediococcus_acidilactici_pll	helicobacter_pylori_78C8	0.118834	0
pediococcus_acidilactici_pll	megamonas_funiformis_JCM-14723	0.11478	0
pediococcus_acidilactici_pll	acinetobacter_junii_INC8271	0.102268	0
pediococcus_acidilactici_pll	bacteroides_stercoris_BFG-121	0.182269	5.95559e-75
pediococcus_acidilactici_pll	sphingomonas_paeninsulae_YZ-8	0.106845	0
pediococcus_acidilactici_pll	serratia_sp._HRI	0.138572	5.98712e-198
pediococcus_acidilactici_pll	corynebacterium_ulcerans_BR-AD22	0.11478	0
pediococcus_acidilactici_pll	paraclostridium_bifermentans_DSM-14991	0.12101	2.86577e-291
pediococcus_acidilactici_pll	stenotrophomonas_maltophilia_PEG-68	0.124491	1.11452e-277
pediococcus_acidilactici_pll	fusobacterium_nucleatum_ATCC-23726	0.117785	0
pediococcus_acidilactici_pll	kocuria_sp._BT304	0.109331	0
pediococcus_acidilactici_pll	vibrio_sp._HDW18	0.126974	6.70453e-256
pediococcus_acidilactici_pll	providencia_rettgeri_BML2496	0.12827	1.79219e-250
pediococcus_acidilactici_pll	bacteroides_caecimuris_I48	0.182269	5.9993e-75
pediococcus_acidilactici_pll	citrobacter_freundii_RHBSTW-00408	0.133864	1.22255e-219
pediococcus_acidilactici_pll	clostridium_botulinum_NCTC-13319	0.10374	0
pediococcus_acidilactici_pll	microbacterium_sp._CGR1	0.124491	3.45456e-294
pediococcus_acidilactici_pll	phocaeicola_vulgatus_CL06T03C24	0.182269	3.20366e-74
pediococcus_acidilactici_pll	streptococcus_canis_HL-100	0.0751681	0
pediococcus_acidilactici_pll	clostridium_sp._C5S11	0.0877506	0
pediococcus_acidilactici_pll	mogibacterium_diversum_CCUG-47132	0.11197	0
pediococcus_acidilactici_pll	acinetobacter_indicus_TQ04	0.10374	0
pediococcus_acidilactici_pll	flavonifractor_plautii_JCM-32125	0.0824989	0
pediococcus_acidilactici_pll	helicobacter_suis_SNTW101c	0.12101	0
pediococcus_acidilactici_pll	lysinibacillus_fusiformis_RB-21	0.0690061	0
pediococcus_acidilactici_pll	cronobacter_malonaticus_CMCC45402	0.138572	6.03321e-198
pediococcus_acidilactici_pll	streptomyces_albidoflavus_W68	0.119909	1.10458e-303
pediococcus_acidilactici_pll	citrobacter_youngae_NCTC13709	0.142009	1.83407e-182
pediococcus_acidilactici_pll	providencia_heimbachae_NCTC12003	0.12827	1.84701e-250
pediococcus_acidilactici_pll	mycobacterium_tuberculosis_1-0056P6C4	0.125715	5.87891e-286
pediococcus_acidilactici_pll	bacillus_amyloliquefaciens_SH-B74	0.0706202	0
pediococcus_acidilactici_pll	megamonas_hypermegale_NCTC10570	0.11478	0
pediococcus_acidilactici_pll	staphylococcus_xylosus_TMW-2.1602	0.0857608	0
pediococcus_acidilactici_pll	campylobacter_hyointestinalis_MGYG-HGUT-02307	0.14383	5.31335e-180
pediococcus_acidilactici_pll	aeromonas_jandaei_JUNP479	0.11676	4.94066e-324
pediococcus_acidilactici_pll	pseudomonas_veronii_G2	0.115759	0
pediococcus_acidilactici_pll	helicobacter_pullorum_NCTC13154	0.119909	3.94945e-317
pediococcus_acidilactici_pll	clostridium_saccharobutylicum_NCP-258	0.0931964	0
pediococcus_acidilactici_pll	fusobacterium_ulcerans_ATCC-49185	0.11676	0
pediococcus_acidilactici_pll	edwardsiella_tarda_FL95-01	0.133864	1.24185e-219
pediococcus_acidilactici_pll	aeromonas_sp._FDAARGOS-1408	0.124491	6.33662e-271
pediococcus_acidilactici_pll	corynebacterium_lujinxingii_zg-917	0.106047	0
pediococcus_acidilactici_pll	oscillibacter_sp._MM50	0.0887833	0
pediococcus_acidilactici_pll	selenomonas_ruminantium_TAM6421	0.108487	0
pediococcus_acidilactici_pll	sphingomonas_sp._AAP5	0.106047	0
pediococcus_acidilactici_pll	enterococcus_raffinosus_CX012922	0.0615839	0
pediococcus_acidilactici_pll	streptomyces_sp._135	0.119909	6.07212e-305
pediococcus_acidilactici_pll	corynebacterium_comes_2019	0.10374	0
pediococcus_acidilactici_pll	odoribacter_splanchnicus_NCTC10825	0.170926	3.33098e-97
pediococcus_acidilactici_pll	brevibacillus_brevis_DZQ7	0.0740698	0
pediococcus_acidilactici_pll	bacillus_thuringiensis_BT62	0.0712856	0
pediococcus_acidilactici_pll	sphingomonas_changnyeongensis_C33	0.11478	0
pediococcus_acidilactici_pll	parabacteroides_distasonis_FDAARGOS-1234	0.182269	3.32295e-74
pediococcus_acidilactici_pll	dialister_pneumosintes_F0677	0.11676	0
pediococcus_acidilactici_pll	bifidobacterium_thermophilum_RBL67	0.130979	2.14693e-239
pediococcus_acidilactici_pll	weissella_confusa_LM1	0.059819	0
pediococcus_acidilactici_pll	campylobacter_jejuni_NCTC-12664	0.12214	2.4813e-296
pediococcus_acidilactici_pll	lactobacillus_sp._CBA3605	0.0434809	0
pediococcus_acidilactici_pll	treponema_succinifaciens_DSM-2489	0.136948	7.27139e-209
pediococcus_acidilactici_pll	rahnella_aquatilis_KM12	0.138572	6.07961e-198
pediococcus_acidilactici_pll	lysinibacillus_sphaericus_KCCM-35418	0.0699663	0
pediococcus_acidilactici_pll	prevotella_sp._E1-9	0.182269	1.61149e-75
pediococcus_acidilactici_pll	bartonella_sp._1-1c	0.108487	0
pediococcus_acidilactici_pll	campylobacter_lari_NCTC-11845	0.12101	3.87144e-304
pediococcus_acidilactici_pll	bacteroides_eggerthii_CL11T00C20	0.182269	1.59847e-75
pediococcus_acidilactici_pll	carnobacterium_divergens_TMW-2.1579	0.0626325	0
pediococcus_acidilactici_pll	bacteroides_fragilis_YCH46	0.178173	1.2366e-81
leclercia_adecarboxylata_P12375	selenomonas_sputigena_ATCC-35185	0.145727	2.74939e-169
leclercia_adecarboxylata_P12375	bifidobacterium_pseudocatenulatum_YIT11952	0.118834	1.32803e-310
leclercia_adecarboxylata_P12375	chlamydia_pecorum_E58	0.129604	1.44343e-260
leclercia_adecarboxylata_P12375	empedobacter_falsenii_1681-1	0.124491	1.86625e-269
leclercia_adecarboxylata_P12375	streptococcus_infantarius_CJ18	0.12214	9.47819e-286
leclercia_adecarboxylata_P12375	sarcina_sp._JB2	0.126974	8.51013e-252
leclercia_adecarboxylata_P12375	bacteroides_uniformis_CL03T12C37	0.164662	1.29223e-110
leclercia_adecarboxylata_P12375	streptococcus_oralis_FDAARGOS-885	0.12214	4.04318e-290
leclercia_adecarboxylata_P12375	blautia_liquoris_LZLJ-3	0.136948	9.65556e-207
leclercia_adecarboxylata_P12375	salmonella_sp._SSDFZ54	0.0137488	0
leclercia_adecarboxylata_P12375	corynebacterium_ammoniagenes_KCCM-40472	0.117785	5.31615e-321
leclercia_adecarboxylata_P12375	rothia_nasimurium_E1706032	0.110193	0
leclercia_adecarboxylata_P12375	haemophilus_sp._F0629	0.0509537	0
leclercia_adecarboxylata_P12375	carnobacterium_sp._CS13	0.129604	2.30512e-238
leclercia_adecarboxylata_P12375	paenibacillus_sp._S02	0.151946	4.18406e-142
leclercia_adecarboxylata_P12375	staphylococcus_equorum_FDAARGOS-884	0.12101	9.22314e-292
leclercia_adecarboxylata_P12375	aeromonas_enteropelogenes_FDAARGOS-1510	0.0487413	0
leclercia_adecarboxylata_P12375	parabacteroides_goldsteinii_MTS01	0.159146	3.29319e-123
leclercia_adecarboxylata_P12375	edwardsiella_ictaluri_S07-698	0.0228571	0
leclercia_adecarboxylata_P12375	aeromonas_dhakensis_71431	0.0491	0
leclercia_adecarboxylata_P12375	enterococcus_hirae_708	0.125715	4.21123e-263
leclercia_adecarboxylata_P12375	paenibacillus_tianjinensis_TB2019	0.159146	4.00136e-121
leclercia_adecarboxylata_P12375	lachnoclostridium_sp._YL32	0.12214	9.64765e-288
leclercia_adecarboxylata_P12375	bifidobacterium_longum_JCM-7009	0.119909	0
leclercia_adecarboxylata_P12375	bacteroides_sp._KGMB10229	0.164662	1.29223e-110
leclercia_adecarboxylata_P12375	bacteroides_intestinalis_APC919-174	0.159146	3.41191e-125
leclercia_adecarboxylata_P12375	peribacillus_simplex_SH-B26	0.119909	9.90877e-295
leclercia_adecarboxylata_P12375	helicobacter_enhydrae_MIT-01-6242	0.107658	0
leclercia_adecarboxylata_P12375	enterococcus_faecalis_L11	0.119909	2.43829e-305
leclercia_adecarboxylata_P12375	proteus_sp._GOKU	0.0310744	0
leclercia_adecarboxylata_P12375	clostridium_manihotivorum_CT4	0.136948	1.24538e-198
leclercia_adecarboxylata_P12375	eubacterium_limosum_SA11	0.14383	2.58882e-175
leclercia_adecarboxylata_P12375	cutibacterium_avidum_DPC-6544	0.1233	4.5649e-286
leclercia_adecarboxylata_P12375	selenomonas_sp._W5150	0.174408	6.22941e-89
leclercia_adecarboxylata_P12375	acinetobacter_baumannii_5845	0.0786628	0
leclercia_adecarboxylata_P12375	citrobacter_sp._RHBSTW-00859	0.0130638	0
leclercia_adecarboxylata_P12375	clostridium_sporogenes_FDAARGOS-1491	0.12214	2.75487e-282
leclercia_adecarboxylata_P12375	delftia_sp._Cs1-4	0.109331	0
leclercia_adecarboxylata_P12375	amedibacterium_intestinale_N6H1-5	0.156619	2.24567e-130
leclercia_adecarboxylata_P12375	lactococcus_garvieae_FDAARGOS-1062	0.11478	0
leclercia_adecarboxylata_P12375	brachyspira_hyodysenteriae_B-78	0.170926	6.83711e-103
leclercia_adecarboxylata_P12375	akkermansia_muciniphila_AMUC	0.191731	2.08921e-61
leclercia_adecarboxylata_P12375	alistipes_onderdonkii_5NYCFAH2	0.138572	1.59635e-205
leclercia_adecarboxylata_P12375	clostridium_butyricum_16-3	0.11478	0
leclercia_adecarboxylata_P12375	staphylococcus_hominis_S34-1	0.12101	2.76178e-293
leclercia_adecarboxylata_P12375	streptococcus_equinus_MDC1	0.12101	8.5971e-292
leclercia_adecarboxylata_P12375	streptococcus_parasuis_H35	0.12101	1.03858e-297
leclercia_adecarboxylata_P12375	bacteroides_thetaiotaomicron_CL11T00C24	0.164662	1.29113e-109
leclercia_adecarboxylata_P12375	chryseobacterium_sp._D764	0.129604	7.15765e-241
leclercia_adecarboxylata_P12375	streptococcus_agalactiae_GBS19	0.12101	8.71904e-292
leclercia_adecarboxylata_P12375	bacillus_mojavensis_UCMB5075	0.129604	7.17217e-237
leclercia_adecarboxylata_P12375	megasphaera_elsdenii_NCIMB702410	0.154223	8.49043e-137
leclercia_adecarboxylata_P12375	vibrio_vulnificus_FORC-017	0.0489202	0
leclercia_adecarboxylata_P12375	streptococcus_lutetiensis_FDAARGOS-1158	0.12214	9.50147e-286
leclercia_adecarboxylata_P12375	klebsiella_pneumoniae_RJBSI76	0.0200167	0
leclercia_adecarboxylata_P12375	staphylococcus_epidermidis_B1265603	0.12101	2.76178e-293
leclercia_adecarboxylata_P12375	vibrio_algicola_SM1977	0.0605648	0
leclercia_adecarboxylata_P12375	bifidobacterium_choerinum_FMB-1	0.119909	1.76366e-305
leclercia_adecarboxylata_P12375	actinomyces_sp._F0496	0.170926	2.4584e-97
leclercia_adecarboxylata_P12375	gemella_sp._W2231	0.130979	8.82356e-237
leclercia_adecarboxylata_P12375	lactococcus_sp._LG1074	0.11478	0
leclercia_adecarboxylata_P12375	shigella_dysenteriae_53-3937	0.0148187	0
leclercia_adecarboxylata_P12375	pseudomonas_tohonis_TUM18999	0.0699663	0
leclercia_adecarboxylata_P12375	acinetobacter_seifertii_FDAARGOS-1400	0.0782587	0
leclercia_adecarboxylata_P12375	chlamydia_sp._H15-1957-10C	0.132399	1.72756e-244
leclercia_adecarboxylata_P12375	bacteroides_caccae_FDAARGOS-1097	0.164662	1.30118e-109
leclercia_adecarboxylata_P12375	proteus_mirabilis_N292	0.0294234	0
leclercia_adecarboxylata_P12375	pantoea_vagans_PV989	0.0219205	0
leclercia_adecarboxylata_P12375	shigella_flexneri_61-4982	0.0135508	0
leclercia_adecarboxylata_P12375	neisseria_mucosa_FDAARGOS-758	0.115759	0
leclercia_adecarboxylata_P12375	proteus_penneri_FDAARGOS-874	0.0415686	0
leclercia_adecarboxylata_P12375	bacteroides_heparinolyticus_F0111	0.164662	1.29904e-110
leclercia_adecarboxylata_P12375	blautia_sp._NBRC-113351	0.14383	1.99796e-172
leclercia_adecarboxylata_P12375	comamonas_testosteroni_R5-28	0.111073	0
leclercia_adecarboxylata_P12375	citrobacter_braakii_FDAARGOS-290	0.0112201	0
leclercia_adecarboxylata_P12375	lactobacillus_johnsonii_DC22.2	0.126974	2.00004e-259
leclercia_adecarboxylata_P12375	haemophilus_parainfluenzae_FDAARGOS-1000	0.0468354	0
leclercia_adecarboxylata_P12375	fusobacterium_sp._NSJ-57	0.13538	2.45703e-208
leclercia_adecarboxylata_P12375	lactobacillus_amylovorus_1394N20	0.11676	0
leclercia_adecarboxylata_P12375	staphylococcus_aureus_333	0.12101	3.3647e-295
leclercia_adecarboxylata_P12375	coxiella_burnetii_Z3055	0.109331	0
leclercia_adecarboxylata_P12375	aeromonas_veronii_ZfB1	0.0482105	0
leclercia_adecarboxylata_P12375	treponema_denticola_ATCC-35405	0.13538	7.42571e-221
leclercia_adecarboxylata_P12375	bacillus_licheniformis_BL-010	0.129604	2.02878e-238
leclercia_adecarboxylata_P12375	turicibacter_sp._TJ11	0.13538	1.17124e-206
leclercia_adecarboxylata_P12375	mycoplasma_sp._C264-NAS	0.136948	1.9582e-209
leclercia_adecarboxylata_P12375	paenibacillus_algicola_HB172198	0.156619	1.34559e-128
leclercia_adecarboxylata_P12375	acinetobacter_calcoaceticus_ARu19	0.0782587	0
leclercia_adecarboxylata_P12375	paenibacillus_albicereus_UniB2	0.161822	7.7757e-115
leclercia_adecarboxylata_P12375	streptococcus_suis_D12	0.129604	2.09989e-244
leclercia_adecarboxylata_P12375	microbacterium_luteum_A18JL200	0.130979	2.5701e-244
leclercia_adecarboxylata_P12375	streptococcus_sanguinis_NCTC11086	0.126974	1.36392e-259
leclercia_adecarboxylata_P12375	rhizobium_sp._K15-93	0.109331	0
leclercia_adecarboxylata_P12375	enterococcus_casseliflavus_FDAARGOS-1120	0.12827	9.42692e-250
leclercia_adecarboxylata_P12375	treponema_medium_ATCC-700293	0.119909	9.9884e-315
leclercia_adecarboxylata_P12375	raoultella_ornithinolytica_NUITM-VR1	0.0138485	0
leclercia_adecarboxylata_P12375	blautia_producta_DSM-2950	0.132399	2.25742e-227
leclercia_adecarboxylata_P12375	parvimonas_micra_NCTC11808	0.130979	7.51271e-240
leclercia_adecarboxylata_P12375	aeromonas_salmonicida_A449	0.0558655	0
leclercia_adecarboxylata_P12375	citrobacter_werkmanii_UMH18	0.00969064	0
leclercia_adecarboxylata_P12375	serratia_proteamaculans_336X	0.022205	0
leclercia_adecarboxylata_P12375	corynebacterium_zhongnanshanii_zg-320	0.115759	0
leclercia_adecarboxylata_P12375	clostridium_perfringens_CPI-39-1a	0.132399	2.50518e-222
leclercia_adecarboxylata_P12375	aeromonas_media_T0.1-19	0.0543589	0
leclercia_adecarboxylata_P12375	bordetella_trematum_H044680328	0.118834	1.39897e-310
leclercia_adecarboxylata_P12375	aeromonas_allosaccharophila_FDAARGOS-933	0.0505746	0
leclercia_adecarboxylata_P12375	adlercreutzia_sp._8CFCBH1	0.140258	2.97015e-194
leclercia_adecarboxylata_P12375	leuconostoc_mesenteroides_CBA3628	0.145727	2.63869e-169
leclercia_adecarboxylata_P12375	eubacterium_sp._MSJ-33	0.170926	2.41548e-97
leclercia_adecarboxylata_P12375	yersinia_enterocolitica_FDAARGOS-1090	0.0198862	0
leclercia_adecarboxylata_P12375	acinetobacter_haemolyticus_AN54	0.0914855	0
leclercia_adecarboxylata_P12375	pseudomonas_stutzeri_S116	0.0693234	0
leclercia_adecarboxylata_P12375	brevibacillus_agri_DSM-6348	0.12827	1.2041e-242
leclercia_adecarboxylata_P12375	veillonella_sp._S12025-13	0.159146	4.65609e-125
leclercia_adecarboxylata_P12375	bacillus_safensis_U14-5	0.132399	4.77706e-223
leclercia_adecarboxylata_P12375	succinivibrio_dextrinosolvens_ASCUSBF53	0.0770708	0
leclercia_adecarboxylata_P12375	bacillus_altitudinis_NJ-V	0.133864	2.3633e-216
leclercia_adecarboxylata_P12375	pseudomonas_phragmitis_S-6-2	0.0680698	0
leclercia_adecarboxylata_P12375	salmonella_enterica_USDA-ARS-USMARC-1727	0.014871	0
leclercia_adecarboxylata_P12375	bacillus_tequilensis_EA-CB0015	0.125715	5.26599e-259
leclercia_adecarboxylata_P12375	streptococcus_pneumoniae_TVO-1901939	0.1233	1.76696e-282
leclercia_adecarboxylata_P12375	pseudomonas_putida_1290	0.0716227	0
leclercia_adecarboxylata_P12375	pseudomonas_otitidis_CSMC7.1	0.0702918	0
leclercia_adecarboxylata_P12375	kocuria_rhizophila_DC2201	0.12827	3.69209e-255
leclercia_adecarboxylata_P12375	escherichia_albertii_CB9786	0.015998	0
leclercia_adecarboxylata_P12375	mycoplasma_phocoenae_C264-GEN	0.159146	3.21783e-129
leclercia_adecarboxylata_P12375	yersinia_frederiksenii_FDAARGOS-418	0.0226378	0
leclercia_adecarboxylata_P12375	bacillus_sp._BC1-43	0.124491	3.29745e-267
leclercia_adecarboxylata_P12375	klebsiella_sp._RHBSTW-00464	0.010441	0
leclercia_adecarboxylata_P12375	acinetobacter_sp._Tol-5	0.0829489	0
leclercia_adecarboxylata_P12375	streptomyces_roseirectus_CRXT-G-22	0.13538	4.99613e-211
leclercia_adecarboxylata_P12375	micrococcus_luteus_FDAARGOS-677	0.12101	4.36375e-307
leclercia_adecarboxylata_P12375	pseudomonas_cavernae_K2W31S-8	0.0693234	0
leclercia_adecarboxylata_P12375	bacillus_pumilus_SAFR-032	0.129604	2.00123e-238
leclercia_adecarboxylata_P12375	ehrlichia_sp._HF	0.112887	0
leclercia_adecarboxylata_P12375	yersinia_pseudotuberculosis_YPIII	0.0235265	0
leclercia_adecarboxylata_P12375	sphingobium_yanoikuyae_SHJ	0.119909	6.22883e-306
leclercia_adecarboxylata_P12375	collinsella_sp._zg1085	0.149777	1.45177e-159
leclercia_adecarboxylata_P12375	dysgonomonas_sp._HDW5A	0.12827	3.99335e-252
leclercia_adecarboxylata_P12375	serratia_fonticola_HH13	0.0228571	0
leclercia_adecarboxylata_P12375	staphylococcus_warneri_NCTC11044	0.12214	1.00274e-285
leclercia_adecarboxylata_P12375	cronobacter_sakazakii_GZcsf-1	0.0167251	0
leclercia_adecarboxylata_P12375	bacillus_paralicheniformis_J41TS8	0.133864	2.86514e-216
leclercia_adecarboxylata_P12375	treponema_peruense_RCC2812	0.13538	3.273e-214
leclercia_adecarboxylata_P12375	proteus_vulgaris_FDAARGOS-366	0.0298031	0
leclercia_adecarboxylata_P12375	escherichia_marmotae_RHBSTW-00605	0.0174761	0
leclercia_adecarboxylata_P12375	shigella_boydii_59-248	0.0158882	0
leclercia_adecarboxylata_P12375	bacillus_atrophaeus_GQJK17	0.12827	7.06722e-247
leclercia_adecarboxylata_P12375	prevotella_herbatica_WR041	0.170926	2.81042e-95
leclercia_adecarboxylata_P12375	prevotella_ruminicola_Bryant-23	0.178173	8.15745e-82
leclercia_adecarboxylata_P12375	macrococcus_caseolyticus_FDAARGOS-1005	0.13538	2.61181e-212
leclercia_adecarboxylata_P12375	hafnia_alvei_HUMV-5920	0.0206797	0
leclercia_adecarboxylata_P12375	faecalibacterium_prausnitzii_MGYG-HGUT-02545	0.13538	4.21354e-211
leclercia_adecarboxylata_P12375	stenotrophomonas_sp._169	0.0834041	0
leclercia_adecarboxylata_P12375	erysipelatoclostridium_ramosum_FDAARGOS-1519	0.145727	8.72717e-167
leclercia_adecarboxylata_P12375	ruminococcus_albus_7	0.12101	4.67249e-298
leclercia_adecarboxylata_P12375	streptomyces_xanthii_CRXT-Y-14	0.136948	1.54289e-202
leclercia_adecarboxylata_P12375	acinetobacter_lwoffii_FDAARGOS-552	0.0794837	0
leclercia_adecarboxylata_P12375	vibrio_cholerae_RFB05	0.0473443	0
leclercia_adecarboxylata_P12375	staphylococcus_saprophyticus_FDAARGOS-137	0.12101	2.83903e-293
leclercia_adecarboxylata_P12375	brachyspira_intermedia_PWS-A	0.170926	6.83711e-103
leclercia_adecarboxylata_P12375	pseudomonas_mendocina_NCTC10897	0.0716227	0
leclercia_adecarboxylata_P12375	corynebacterium_kalinowskii_1959	0.115759	0
leclercia_adecarboxylata_P12375	veillonella_parvula_UTDB1-3	0.159146	4.66499e-125
leclercia_adecarboxylata_P12375	brachyspira_murdochii_DSM-12563	0.182269	5.36416e-80
leclercia_adecarboxylata_P12375	campylobacter_sp._RM16192	0.107658	0
leclercia_adecarboxylata_P12375	microbacterium_atlanticum_WY121	0.145727	9.12941e-175
leclercia_adecarboxylata_P12375	staphylococcus_pasteuri_3C	0.12101	3.41966e-295
leclercia_adecarboxylata_P12375	brevundimonas_sp._scallop	0.104495	0
leclercia_adecarboxylata_P12375	pseudomonas_tructae_SNU-WT1	0.0712856	0
leclercia_adecarboxylata_P12375	providencia_sp._1701011	0.026819	0
leclercia_adecarboxylata_P12375	bacillus_anthracis_AF039	0.12214	1.58808e-280
leclercia_adecarboxylata_P12375	morganella_morganii_ZJD581	0.0258115	0
leclercia_adecarboxylata_P12375	escherichia_fergusonii_RHB19-C05	0.0146108	0
leclercia_adecarboxylata_P12375	bacillus_cereus_FORC60	0.1233	1.62313e-272
leclercia_adecarboxylata_P12375	halomonas_sp._A40-4	0.0706202	0
leclercia_adecarboxylata_P12375	citrobacter_koseri_FDAARGOS-646	0.0181917	0
leclercia_adecarboxylata_P12375	escherichia_sp._SCLE84	0.0164427	0
leclercia_adecarboxylata_P12375	lactobacillus_crispatus_B4	0.12827	1.00409e-249
leclercia_adecarboxylata_P12375	bifidobacterium_adolescentis_PRL2019	0.119909	6.24668e-315
leclercia_adecarboxylata_P12375	capnocytophaga_canimorsus_H3936	0.133864	1.2283e-224
leclercia_adecarboxylata_P12375	enterococcus_gallinarum_EGM181	0.12827	9.50497e-250
leclercia_adecarboxylata_P12375	weissella_viridescens_NJ100	0.142009	1.56008e-179
leclercia_adecarboxylata_P12375	pseudomonas_oryzihabitans_USDA-ARS-USMARC-56511	0.0706202	0
leclercia_adecarboxylata_P12375	mycobacterium_avium_104	0.107658	0
leclercia_adecarboxylata_P12375	listeria_monocytogenes_NCCP-14714	0.12101	3.25728e-295
leclercia_adecarboxylata_P12375	vibrio_mimicus_SCCF01	0.0461689	0
leclercia_adecarboxylata_P12375	enterobacter_asburiae_ATCC-35953	0.00652391	0
leclercia_adecarboxylata_P12375	pseudomonas_sp._Ost2	0.0716227	0
leclercia_adecarboxylata_P12375	bacteroides_cellulosilyticus_WH2	0.167688	2.17318e-103
leclercia_adecarboxylata_P12375	listeria_ivanovii_NCTC11846	0.12101	2.72048e-293
leclercia_adecarboxylata_P12375	ochrobactrum_sp._MT180101	0.11197	0
leclercia_adecarboxylata_P12375	phocaeicola_dorei_JR01	0.174408	4.65679e-87
leclercia_adecarboxylata_P12375	campylobacter_rectus_ATCC-33238	0.102997	0
leclercia_adecarboxylata_P12375	pediococcus_sp._MR001	0.133864	1.20352e-219
leclercia_adecarboxylata_P12375	enterococcus_durans_FDAARGOS-1437	0.125715	4.20178e-263
leclercia_adecarboxylata_P12375	carnobacterium_maltaromaticum_TMW-2.1581	0.133864	2.60099e-218
leclercia_adecarboxylata_P12375	chlamydia_pneumoniae_Wien1	0.13538	1.92107e-228
leclercia_adecarboxylata_P12375	brachyspira_pilosicoli_P43-6-78	0.170926	6.72543e-103
leclercia_adecarboxylata_P12375	enterococcus_mundtii_15-1A	0.1233	3.89663e-278
leclercia_adecarboxylata_P12375	lactobacillus_acidophilus_FSI4	0.12827	6.89728e-252
leclercia_adecarboxylata_P12375	enterobacter_sp._18A13	0.0081558	0
leclercia_adecarboxylata_P12375	plesiomonas_shigelloides_NCTC10360	0.0298988	0
leclercia_adecarboxylata_P12375	streptococcus_gallolyticus_ICDDRB-NRC-S1	0.12214	9.50147e-286
leclercia_adecarboxylata_P12375	bifidobacterium_animalis_CNCM-I-4602	0.117785	6.7934e-321
leclercia_adecarboxylata_P12375	shigella_sp._28760	0.0149759	0
leclercia_adecarboxylata_P12375	bacillus_paranthracis_Gxun-30	0.117785	0
leclercia_adecarboxylata_P12375	streptococcus_sp._NPS-308	0.12827	3.52684e-248
leclercia_adecarboxylata_P12375	aerococcus_viridans_CCUG4311	0.140258	9.80141e-188
leclercia_adecarboxylata_P12375	campylobacter_lanienae_NCTC-13004	0.109331	0
leclercia_adecarboxylata_P12375	atopobium_sp._W9116	0.145727	1.41584e-171
leclercia_adecarboxylata_P12375	lactiplantibacillus_plantarum_ATG-K8	0.12827	1.04613e-249
leclercia_adecarboxylata_P12375	parabacteroides_sp._CT06	0.174408	4.5166e-87
leclercia_adecarboxylata_P12375	mycoplasma_miroungirhinis_ES2806-NAS	0.14383	1.87854e-182
leclercia_adecarboxylata_P12375	kurthia_sp._11kri321	0.12101	1.49562e-289
leclercia_adecarboxylata_P12375	comamonas_sp._NLF-7-7	0.111073	0
leclercia_adecarboxylata_P12375	enterococcus_cecorum_NCTC12421	0.138572	4.86948e-195
leclercia_adecarboxylata_P12375	bacillus_velezensis_GSBZ09	0.129604	1.40359e-237
leclercia_adecarboxylata_P12375	olsenella_sp._GAM18	0.14383	1.78183e-182
leclercia_adecarboxylata_P12375	bacillus_subtilis_ATCC-21228	0.133864	7.46244e-215
leclercia_adecarboxylata_P12375	mycoplasma_tauri_Zaradi2	0.151946	2.61176e-157
leclercia_adecarboxylata_P12375	pseudomonas_aeruginosa_ZBX-P12	0.0690061	0
leclercia_adecarboxylata_P12375	vibrio_furnissii_2420-04	0.0460045	0
leclercia_adecarboxylata_P12375	providencia_alcalifaciens_LHC2-1	0.0275126	0
leclercia_adecarboxylata_P12375	acinetobacter_radioresistens_NBRC-102413	0.0766828	0
leclercia_adecarboxylata_P12375	staphylococcus_pettenkoferi_FDAARGOS-1071	0.12214	1.02254e-285
leclercia_adecarboxylata_P12375	staphylococcus_arlettae_P2	0.12101	9.22314e-292
leclercia_adecarboxylata_P12375	klebsiella_variicola_03-311-0071	0.015508	0
leclercia_adecarboxylata_P12375	kosakonia_sp._CCTCC-M2018092	0.0138485	0
leclercia_adecarboxylata_P12375	bacteroides_xylanisolvens_CL11T00C41	0.164662	1.30118e-109
leclercia_adecarboxylata_P12375	vibrio_anguillarum_J382	0.04288	0
leclercia_adecarboxylata_P12375	brevundimonas_vitisensis_GR-TSA-9	0.105264	0
leclercia_adecarboxylata_P12375	staphylococcus_haemolyticus_FDAARGOS-1453	0.12101	2.76178e-293
leclercia_adecarboxylata_P12375	escherichia_coli_RR1	0.0151872	0
leclercia_adecarboxylata_P12375	lactococcus_lactis_IL1403	0.118834	0
leclercia_adecarboxylata_P12375	porphyromonas_sp._W7780	0.159146	9.66451e-127
leclercia_adecarboxylata_P12375	eggerthella_sp._YY7918	0.132399	1.21273e-236
leclercia_adecarboxylata_P12375	neisseria_sp._ZJ785	0.118834	0
leclercia_adecarboxylata_P12375	streptococcus_anginosus_C238	0.125715	3.7798e-267
leclercia_adecarboxylata_P12375	yersinia_intermedia_Y228	0.0232268	0
leclercia_adecarboxylata_P12375	intestinimonas_butyriciproducens_SRB-521-5-I	0.119909	6.74632e-315
leclercia_adecarboxylata_P12375	aeromonas_hydrophila_NJ-35	0.0515304	0
leclercia_adecarboxylata_P12375	pantoea_sp._At-9b	0.020747	0
leclercia_adecarboxylata_P12375	campylobacter_upsaliensis_NCTC11541	0.110193	0
leclercia_adecarboxylata_P12375	pediococcus_pentosaceus_FDAARGOS-1009	0.132399	3.984e-227
leclercia_adecarboxylata_P12375	paeniclostridium_sordellii_AM370	0.14383	3.83978e-169
leclercia_adecarboxylata_P12375	streptococcus_parasanguinis_ATCC-15912	0.125715	3.36955e-267
leclercia_adecarboxylata_P12375	corynebacterium_sp._1864	0.115759	0
leclercia_adecarboxylata_P12375	staphylococcus_cohnii_FDAARGOS-334	0.12101	2.83903e-293
leclercia_adecarboxylata_P12375	butyrivibrio_hungatei_MB2003	0.140258	1.07961e-191
leclercia_adecarboxylata_P12375	providencia_vermicola_P8538	0.0286795	0
leclercia_adecarboxylata_P12375	enterobacter_ludwigii_P101	0.00299754	0
leclercia_adecarboxylata_P12375	aeromonas_caviae_WP8-S17-ESBL-03	0.0507636	0
leclercia_adecarboxylata_P12375	pseudomonas_fluorescens_JNU01	0.0702918	0
leclercia_adecarboxylata_P12375	acinetobacter_johnsonii_E10B	0.0862491	0
leclercia_adecarboxylata_P12375	helicobacter_sp._NHP19-0012	0.109331	0
leclercia_adecarboxylata_P12375	staphylococcus_sp._AntiMn-1	0.124491	2.88167e-269
leclercia_adecarboxylata_P12375	shigella_sonnei_FORC-011	0.0162749	0
leclercia_adecarboxylata_P12375	vibrio_parahaemolyticus_TJ-187	0.0453547	0
leclercia_adecarboxylata_P12375	sphingomonas_profundi_LMO-1	0.107658	0
leclercia_adecarboxylata_P12375	serratia_marcescens_95	0.017653	0
leclercia_adecarboxylata_P12375	clostridioides_difficile_10-00253	0.13538	1.05422e-206
leclercia_adecarboxylata_P12375	ruminococcus_bovis_JE7A12	0.14383	6.76906e-177
leclercia_adecarboxylata_P12375	rothia_sp._ZJ932	0.119909	1.49711e-305
leclercia_adecarboxylata_P12375	kluyvera_intermedia_N2-1	0.0137488	0
leclercia_adecarboxylata_P12375	klebsiella_quasipneumoniae_B6885	0.0152936	0
leclercia_adecarboxylata_P12375	brachyspira_hampsonii_NSH-16	0.170926	6.83711e-103
leclercia_adecarboxylata_P12375	weissella_cibaria_SRCM103448	0.145727	2.04018e-164
leclercia_adecarboxylata_P12375	microbacterium_cremeum_NY27	0.145727	9.24535e-175
leclercia_adecarboxylata_P12375	enterobacter_cloacae_E3442	0.00730426	0
leclercia_adecarboxylata_P12375	lactobacillus_gasseri_HL70	0.126974	2.00004e-259
leclercia_adecarboxylata_P12375	clostridium_septicum_VAT12	0.125715	1.64333e-258
leclercia_adecarboxylata_P12375	chlamydia_psittaci_MN	0.132399	1.72756e-244
leclercia_adecarboxylata_P12375	alistipes_sp._dk3624	0.151946	7.30269e-152
leclercia_adecarboxylata_P12375	desulfomicrobium_orale_DSM-12838	0.111073	0
leclercia_adecarboxylata_P12375	butyrivibrio_proteoclasticus_B316	0.132399	8.46867e-226
leclercia_adecarboxylata_P12375	corynebacterium_xerosis_FDAARGOS-674	0.125715	2.08695e-267
leclercia_adecarboxylata_P12375	citrobacter_amalonaticus_92	0.0194991	0
leclercia_adecarboxylata_P12375	weissella_sp._W-1	0.140258	1.30254e-188
leclercia_adecarboxylata_P12375	klebsiella_michiganensis_K516	0.0103986	0
leclercia_adecarboxylata_P12375	enterococcus_avium_352	0.125715	7.71571e-265
leclercia_adecarboxylata_P12375	corynebacterium_stationis_ATCC-6872	0.11676	0
leclercia_adecarboxylata_P12375	exiguobacterium_sp._Helios	0.136948	8.37145e-201
leclercia_adecarboxylata_P12375	enterobacter_hormaechei_EC48293	0.0083078	0
leclercia_adecarboxylata_P12375	bacteroides_ovatus_FDAARGOS-733	0.174408	3.70324e-88
leclercia_adecarboxylata_P12375	streptomyces_genisteinicus_CRPJ-33	0.133864	1.86701e-218
leclercia_adecarboxylata_P12375	gordonibacter_urolithinfaciens_MGYG-HGUT-02352	0.140258	2.97015e-194
leclercia_adecarboxylata_P12375	weissella_paramesenteroides_FDAARGOS-414	0.14383	2.86631e-172
leclercia_adecarboxylata_P12375	solibacillus_silvestris_StLB046	0.136948	2.91044e-199
leclercia_adecarboxylata_P12375	sphingomonas_suaedae_XS-10	0.119909	0
leclercia_adecarboxylata_P12375	bifidobacterium_pseudolongum_PV8-2	0.119909	1.67015e-305
leclercia_adecarboxylata_P12375	alcaligenes_faecalis_SCSIO-B001	0.113823	0
leclercia_adecarboxylata_P12375	treponema_socranskii_Marseille-CSURQ0203	0.133864	1.65259e-224
leclercia_adecarboxylata_P12375	campylobacter_coli_C203110	0.106047	0
leclercia_adecarboxylata_P12375	leuconostoc_sp._C2	0.147707	6.84119e-162
leclercia_adecarboxylata_P12375	pseudomonas_fragi_NMC25	0.0723061	0
leclercia_adecarboxylata_P12375	mycoplasma_miroungigenitalium_ES2806-GEN	0.13538	4.49029e-221
leclercia_adecarboxylata_P12375	klebsiella_oxytoca_KONSF-1	0.0123068	0
leclercia_adecarboxylata_P12375	fusobacterium_necrophorum_ATCC-25286	0.136948	1.06044e-203
leclercia_adecarboxylata_P12375	streptococcus_ruminantium_GUT-189	0.125715	3.96301e-267
leclercia_adecarboxylata_P12375	acinetobacter_pittii_WP2-W18-ESBL-11	0.0782587	0
leclercia_adecarboxylata_P12375	mycobacterium_sp._WY10	0.106845	0
leclercia_adecarboxylata_P12375	enterococcus_faecium_UAMSEF-20	0.125715	4.20178e-263
leclercia_adecarboxylata_P12375	corynebacterium_occultum_2039	0.126974	7.5017e-256
leclercia_adecarboxylata_P12375	klebsiella_aerogenes_FDAARGOS-641	0.0106545	0
leclercia_adecarboxylata_P12375	desulfovibrio_piger_FI11049	0.105264	0
leclercia_adecarboxylata_P12375	enterococcus_sp._FDAARGOS-553	0.12827	9.50497e-250
leclercia_adecarboxylata_P12375	helicobacter_pylori_78C8	0.110193	0
leclercia_adecarboxylata_P12375	megamonas_funiformis_JCM-14723	0.149777	4.43244e-152
leclercia_adecarboxylata_P12375	acinetobacter_junii_INC8271	0.0786628	0
leclercia_adecarboxylata_P12375	bacteroides_stercoris_BFG-121	0.167688	1.9467e-102
leclercia_adecarboxylata_P12375	sphingomonas_paeninsulae_YZ-8	0.11478	0
leclercia_adecarboxylata_P12375	serratia_sp._HRI	0.0169536	0
leclercia_adecarboxylata_P12375	corynebacterium_ulcerans_BR-AD22	0.115759	0
leclercia_adecarboxylata_P12375	paraclostridium_bifermentans_DSM-14991	0.119909	5.16221e-293
leclercia_adecarboxylata_P12375	stenotrophomonas_maltophilia_PEG-68	0.0843302	0
leclercia_adecarboxylata_P12375	fusobacterium_nucleatum_ATCC-23726	0.133864	8.70517e-229
leclercia_adecarboxylata_P12375	kocuria_sp._BT304	0.11478	0
leclercia_adecarboxylata_P12375	vibrio_sp._HDW18	0.047688	0
leclercia_adecarboxylata_P12375	providencia_rettgeri_BML2496	0.0275126	0
leclercia_adecarboxylata_P12375	bacteroides_caecimuris_I48	0.164662	1.30118e-109
leclercia_adecarboxylata_P12375	citrobacter_freundii_RHBSTW-00408	0.0113529	0
leclercia_adecarboxylata_P12375	clostridium_botulinum_NCTC-13319	0.125715	5.77239e-260
leclercia_adecarboxylata_P12375	microbacterium_sp._CGR1	0.159146	8.24989e-134
leclercia_adecarboxylata_P12375	phocaeicola_vulgatus_CL06T03C24	0.164662	2.65001e-108
leclercia_adecarboxylata_P12375	streptococcus_canis_HL-100	0.12101	2.67976e-293
leclercia_adecarboxylata_P12375	clostridium_sp._C5S11	0.11676	9.56407e-319
leclercia_adecarboxylata_P12375	mogibacterium_diversum_CCUG-47132	0.154223	2.4758e-144
leclercia_adecarboxylata_P12375	acinetobacter_indicus_TQ04	0.0790711	0
leclercia_adecarboxylata_P12375	flavonifractor_plautii_JCM-32125	0.125715	1.51868e-270
leclercia_adecarboxylata_P12375	helicobacter_suis_SNTW101c	0.109331	0
leclercia_adecarboxylata_P12375	lysinibacillus_fusiformis_RB-21	0.1233	4.06659e-273
leclercia_adecarboxylata_P12375	cronobacter_malonaticus_CMCC45402	0.017359	0
leclercia_adecarboxylata_P12375	streptomyces_albidoflavus_W68	0.13538	6.56512e-210
leclercia_adecarboxylata_P12375	citrobacter_youngae_NCTC13709	0.0137488	0
leclercia_adecarboxylata_P12375	providencia_heimbachae_NCTC12003	0.0331502	0
leclercia_adecarboxylata_P12375	mycobacterium_tuberculosis_1-0056P6C4	0.108487	0
leclercia_adecarboxylata_P12375	bacillus_amyloliquefaciens_SH-B74	0.133864	1.68796e-215
leclercia_adecarboxylata_P12375	megamonas_hypermegale_NCTC10570	0.14383	3.60039e-175
leclercia_adecarboxylata_P12375	staphylococcus_xylosus_TMW-2.1602	0.12101	1.54305e-290
leclercia_adecarboxylata_P12375	campylobacter_hyointestinalis_MGYG-HGUT-02307	0.11478	0
leclercia_adecarboxylata_P12375	aeromonas_jandaei_JUNP479	0.0478612	0
leclercia_adecarboxylata_P12375	pseudomonas_veronii_G2	0.0716227	0
leclercia_adecarboxylata_P12375	helicobacter_pullorum_NCTC13154	0.106845	0
leclercia_adecarboxylata_P12375	clostridium_saccharobutylicum_NCP-258	0.125715	6.27657e-258
leclercia_adecarboxylata_P12375	fusobacterium_ulcerans_ATCC-49185	0.133864	2.17031e-217
leclercia_adecarboxylata_P12375	edwardsiella_tarda_FL95-01	0.0239063	0
leclercia_adecarboxylata_P12375	aeromonas_sp._FDAARGOS-1408	0.0494626	0
leclercia_adecarboxylata_P12375	corynebacterium_lujinxingii_zg-917	0.115759	0
leclercia_adecarboxylata_P12375	oscillibacter_sp._MM50	0.124491	2.8767e-278
leclercia_adecarboxylata_P12375	selenomonas_ruminantium_TAM6421	0.138572	7.23665e-195
leclercia_adecarboxylata_P12375	sphingomonas_sp._AAP5	0.102268	0
leclercia_adecarboxylata_P12375	enterococcus_raffinosus_CX012922	0.1233	3.78747e-278
leclercia_adecarboxylata_P12375	streptomyces_sp._135	0.1233	2.30634e-278
leclercia_adecarboxylata_P12375	corynebacterium_comes_2019	0.129604	1.86719e-242
leclercia_adecarboxylata_P12375	odoribacter_splanchnicus_NCTC10825	0.164662	1.26532e-110
leclercia_adecarboxylata_P12375	brevibacillus_brevis_DZQ7	0.12101	2.45862e-286
leclercia_adecarboxylata_P12375	bacillus_thuringiensis_BT62	0.1233	1.59792e-271
leclercia_adecarboxylata_P12375	sphingomonas_changnyeongensis_C33	0.106047	0
leclercia_adecarboxylata_P12375	parabacteroides_distasonis_FDAARGOS-1234	0.170926	4.14082e-94
leclercia_adecarboxylata_P12375	dialister_pneumosintes_F0677	0.1233	6.82415e-280
leclercia_adecarboxylata_P12375	bifidobacterium_thermophilum_RBL67	0.124491	5.87832e-275
leclercia_adecarboxylata_P12375	weissella_confusa_LM1	0.145727	2.04018e-164
leclercia_adecarboxylata_P12375	campylobacter_jejuni_NCTC-12664	0.106047	0
leclercia_adecarboxylata_P12375	lactobacillus_sp._CBA3605	0.124491	2.39084e-272
leclercia_adecarboxylata_P12375	treponema_succinifaciens_DSM-2489	0.13538	3.2309e-214
leclercia_adecarboxylata_P12375	rahnella_aquatilis_KM12	0.0230782	0
leclercia_adecarboxylata_P12375	lysinibacillus_sphaericus_KCCM-35418	0.1233	1.62584e-272
leclercia_adecarboxylata_P12375	prevotella_sp._E1-9	0.174408	5.72366e-89
leclercia_adecarboxylata_P12375	bartonella_sp._1-1c	0.108487	0
leclercia_adecarboxylata_P12375	campylobacter_lari_NCTC-11845	0.106047	0
leclercia_adecarboxylata_P12375	bacteroides_eggerthii_CL11T00C20	0.164662	1.29223e-110
leclercia_adecarboxylata_P12375	carnobacterium_divergens_TMW-2.1579	0.133864	2.60591e-218
leclercia_adecarboxylata_P12375	bacteroides_fragilis_YCH46	0.167688	9.73881e-102
selenomonas_sputigena_ATCC-35185	bifidobacterium_pseudocatenulatum_YIT11952	0.117785	0
selenomonas_sputigena_ATCC-35185	chlamydia_pecorum_E58	0.178173	5.06115e-88
selenomonas_sputigena_ATCC-35185	empedobacter_falsenii_1681-1	0.154223	3.47054e-140
selenomonas_sputigena_ATCC-35185	streptococcus_infantarius_CJ18	0.0968463	0
selenomonas_sputigena_ATCC-35185	sarcina_sp._JB2	0.117785	1.54939e-319
selenomonas_sputigena_ATCC-35185	bacteroides_uniformis_CL03T12C37	0.164662	1.43082e-112
selenomonas_sputigena_ATCC-35185	streptococcus_oralis_FDAARGOS-885	0.0955937	0
selenomonas_sputigena_ATCC-35185	blautia_liquoris_LZLJ-3	0.108487	0
selenomonas_sputigena_ATCC-35185	salmonella_sp._SSDFZ54	0.147707	2.4754e-162
selenomonas_sputigena_ATCC-35185	corynebacterium_ammoniagenes_KCCM-40472	0.112887	0
selenomonas_sputigena_ATCC-35185	rothia_nasimurium_E1706032	0.102268	0
selenomonas_sputigena_ATCC-35185	haemophilus_sp._F0629	0.154223	1.17673e-140
selenomonas_sputigena_ATCC-35185	carnobacterium_sp._CS13	0.104495	0
selenomonas_sputigena_ATCC-35185	paenibacillus_sp._S02	0.101551	0
selenomonas_sputigena_ATCC-35185	staphylococcus_equorum_FDAARGOS-884	0.12101	1.69777e-298
selenomonas_sputigena_ATCC-35185	aeromonas_enteropelogenes_FDAARGOS-1510	0.12101	1.82872e-296
selenomonas_sputigena_ATCC-35185	parabacteroides_goldsteinii_MTS01	0.167688	5.25167e-104
selenomonas_sputigena_ATCC-35185	edwardsiella_ictaluri_S07-698	0.147707	1.75391e-161
selenomonas_sputigena_ATCC-35185	aeromonas_dhakensis_71431	0.12101	1.82733e-296
selenomonas_sputigena_ATCC-35185	enterococcus_hirae_708	0.0981375	0
selenomonas_sputigena_ATCC-35185	paenibacillus_tianjinensis_TB2019	0.0994698	0
selenomonas_sputigena_ATCC-35185	lachnoclostridium_sp._YL32	0.108487	0
selenomonas_sputigena_ATCC-35185	bifidobacterium_longum_JCM-7009	0.117785	0
selenomonas_sputigena_ATCC-35185	bacteroides_sp._KGMB10229	0.164662	1.43082e-112
selenomonas_sputigena_ATCC-35185	bacteroides_intestinalis_APC919-174	0.161822	5.67402e-120
selenomonas_sputigena_ATCC-35185	peribacillus_simplex_SH-B26	0.0920479	0
selenomonas_sputigena_ATCC-35185	helicobacter_enhydrae_MIT-01-6242	0.145727	9.70949e-177
selenomonas_sputigena_ATCC-35185	enterococcus_faecalis_L11	0.0893096	0
selenomonas_sputigena_ATCC-35185	proteus_sp._GOKU	0.126974	2.89708e-260
selenomonas_sputigena_ATCC-35185	clostridium_manihotivorum_CT4	0.124491	2.88533e-272
selenomonas_sputigena_ATCC-35185	eubacterium_limosum_SA11	0.104495	0
selenomonas_sputigena_ATCC-35185	cutibacterium_avidum_DPC-6544	0.106845	0
selenomonas_sputigena_ATCC-35185	selenomonas_sp._W5150	0.0507636	0
selenomonas_sputigena_ATCC-35185	acinetobacter_baumannii_5845	0.11478	0
selenomonas_sputigena_ATCC-35185	citrobacter_sp._RHBSTW-00859	0.149777	1.81567e-154
selenomonas_sputigena_ATCC-35185	clostridium_sporogenes_FDAARGOS-1491	0.0949813	0
selenomonas_sputigena_ATCC-35185	delftia_sp._Cs1-4	0.11478	0
selenomonas_sputigena_ATCC-35185	amedibacterium_intestinale_N6H1-5	0.101551	0
selenomonas_sputigena_ATCC-35185	lactococcus_garvieae_FDAARGOS-1062	0.0920479	0
selenomonas_sputigena_ATCC-35185	brachyspira_hyodysenteriae_B-78	0.14383	5.49618e-190
selenomonas_sputigena_ATCC-35185	akkermansia_muciniphila_AMUC	0.186761	1.50024e-69
selenomonas_sputigena_ATCC-35185	alistipes_onderdonkii_5NYCFAH2	0.156619	3.34048e-138
selenomonas_sputigena_ATCC-35185	clostridium_butyricum_16-3	0.0914855	0
selenomonas_sputigena_ATCC-35185	staphylococcus_hominis_S34-1	0.12101	1.48641e-299
selenomonas_sputigena_ATCC-35185	streptococcus_equinus_MDC1	0.0955937	0
selenomonas_sputigena_ATCC-35185	streptococcus_parasuis_H35	0.0937829	0
selenomonas_sputigena_ATCC-35185	bacteroides_thetaiotaomicron_CL11T00C24	0.170926	3.2032e-97
selenomonas_sputigena_ATCC-35185	chryseobacterium_sp._D764	0.154223	1.04197e-140
selenomonas_sputigena_ATCC-35185	streptococcus_agalactiae_GBS19	0.0937829	0
selenomonas_sputigena_ATCC-35185	bacillus_mojavensis_UCMB5075	0.0857608	0
selenomonas_sputigena_ATCC-35185	megasphaera_elsdenii_NCIMB702410	0.0677629	0
selenomonas_sputigena_ATCC-35185	vibrio_vulnificus_FORC-017	0.142009	3.61583e-184
selenomonas_sputigena_ATCC-35185	streptococcus_lutetiensis_FDAARGOS-1158	0.0968463	0
selenomonas_sputigena_ATCC-35185	klebsiella_pneumoniae_RJBSI76	0.156619	2.11387e-132
selenomonas_sputigena_ATCC-35185	staphylococcus_epidermidis_B1265603	0.12101	1.48641e-299
selenomonas_sputigena_ATCC-35185	vibrio_algicola_SM1977	0.132399	1.09204e-228
selenomonas_sputigena_ATCC-35185	bifidobacterium_choerinum_FMB-1	0.12101	7.49825e-303
selenomonas_sputigena_ATCC-35185	actinomyces_sp._F0496	0.106047	0
selenomonas_sputigena_ATCC-35185	gemella_sp._W2231	0.101551	0
selenomonas_sputigena_ATCC-35185	lactococcus_sp._LG1074	0.0920479	0
selenomonas_sputigena_ATCC-35185	shigella_dysenteriae_53-3937	0.145727	9.0414e-170
selenomonas_sputigena_ATCC-35185	pseudomonas_tohonis_TUM18999	0.129604	1.20292e-248
selenomonas_sputigena_ATCC-35185	acinetobacter_seifertii_FDAARGOS-1400	0.11478	0
selenomonas_sputigena_ATCC-35185	chlamydia_sp._H15-1957-10C	0.186761	8.5021e-73
selenomonas_sputigena_ATCC-35185	bacteroides_caccae_FDAARGOS-1097	0.167688	1.65006e-104
selenomonas_sputigena_ATCC-35185	proteus_mirabilis_N292	0.138572	8.28788e-214
selenomonas_sputigena_ATCC-35185	pantoea_vagans_PV989	0.156619	8.76206e-133
selenomonas_sputigena_ATCC-35185	shigella_flexneri_61-4982	0.145727	9.0414e-170
selenomonas_sputigena_ATCC-35185	neisseria_mucosa_FDAARGOS-758	0.109331	0
selenomonas_sputigena_ATCC-35185	proteus_penneri_FDAARGOS-874	0.145727	2.67649e-169
selenomonas_sputigena_ATCC-35185	bacteroides_heparinolyticus_F0111	0.159146	2.2306e-127
selenomonas_sputigena_ATCC-35185	blautia_sp._NBRC-113351	0.110193	0
selenomonas_sputigena_ATCC-35185	comamonas_testosteroni_R5-28	0.11478	0
selenomonas_sputigena_ATCC-35185	citrobacter_braakii_FDAARGOS-290	0.145727	2.77825e-169
selenomonas_sputigena_ATCC-35185	lactobacillus_johnsonii_DC22.2	0.100152	0
selenomonas_sputigena_ATCC-35185	haemophilus_parainfluenzae_FDAARGOS-1000	0.132399	1.06144e-230
selenomonas_sputigena_ATCC-35185	fusobacterium_sp._NSJ-57	0.129604	6.77189e-244
selenomonas_sputigena_ATCC-35185	lactobacillus_amylovorus_1394N20	0.0968463	0
selenomonas_sputigena_ATCC-35185	staphylococcus_aureus_333	0.119909	0
selenomonas_sputigena_ATCC-35185	coxiella_burnetii_Z3055	0.12827	2.6235e-270
selenomonas_sputigena_ATCC-35185	aeromonas_veronii_ZfB1	0.119909	4.21034e-304
selenomonas_sputigena_ATCC-35185	treponema_denticola_ATCC-35405	0.151946	2.00517e-153
selenomonas_sputigena_ATCC-35185	bacillus_licheniformis_BL-010	0.0872439	0
selenomonas_sputigena_ATCC-35185	turicibacter_sp._TJ11	0.111073	0
selenomonas_sputigena_ATCC-35185	mycoplasma_sp._C264-NAS	0.170926	7.38434e-99
selenomonas_sputigena_ATCC-35185	paenibacillus_algicola_HB172198	0.0955937	0
selenomonas_sputigena_ATCC-35185	acinetobacter_calcoaceticus_ARu19	0.11478	0
selenomonas_sputigena_ATCC-35185	paenibacillus_albicereus_UniB2	0.0994698	0
selenomonas_sputigena_ATCC-35185	streptococcus_suis_D12	0.0962153	0
selenomonas_sputigena_ATCC-35185	microbacterium_luteum_A18JL200	0.117785	0
selenomonas_sputigena_ATCC-35185	streptococcus_sanguinis_NCTC11086	0.0981375	0
selenomonas_sputigena_ATCC-35185	rhizobium_sp._K15-93	0.109331	0
selenomonas_sputigena_ATCC-35185	enterococcus_casseliflavus_FDAARGOS-1120	0.0926182	0
selenomonas_sputigena_ATCC-35185	treponema_medium_ATCC-700293	0.130979	1.05003e-246
selenomonas_sputigena_ATCC-35185	raoultella_ornithinolytica_NUITM-VR1	0.151946	4.29035e-147
selenomonas_sputigena_ATCC-35185	blautia_producta_DSM-2950	0.110193	0
selenomonas_sputigena_ATCC-35185	parvimonas_micra_NCTC11808	0.0955937	0
selenomonas_sputigena_ATCC-35185	aeromonas_salmonicida_A449	0.125715	5.02741e-266
selenomonas_sputigena_ATCC-35185	citrobacter_werkmanii_UMH18	0.151946	4.33719e-147
selenomonas_sputigena_ATCC-35185	serratia_proteamaculans_336X	0.130979	1.89382e-237
selenomonas_sputigena_ATCC-35185	corynebacterium_zhongnanshanii_zg-320	0.0981375	0
selenomonas_sputigena_ATCC-35185	clostridium_perfringens_CPI-39-1a	0.105264	0
selenomonas_sputigena_ATCC-35185	aeromonas_media_T0.1-19	0.125715	1.33427e-265
selenomonas_sputigena_ATCC-35185	bordetella_trematum_H044680328	0.11197	0
selenomonas_sputigena_ATCC-35185	aeromonas_allosaccharophila_FDAARGOS-933	0.119909	4.19394e-304
selenomonas_sputigena_ATCC-35185	adlercreutzia_sp._8CFCBH1	0.0955937	0
selenomonas_sputigena_ATCC-35185	leuconostoc_mesenteroides_CBA3628	0.125715	9.53349e-272
selenomonas_sputigena_ATCC-35185	eubacterium_sp._MSJ-33	0.101551	0
selenomonas_sputigena_ATCC-35185	yersinia_enterocolitica_FDAARGOS-1090	0.149777	6.52217e-155
selenomonas_sputigena_ATCC-35185	acinetobacter_haemolyticus_AN54	0.11478	0
selenomonas_sputigena_ATCC-35185	pseudomonas_stutzeri_S116	0.130979	5.98383e-241
selenomonas_sputigena_ATCC-35185	brevibacillus_agri_DSM-6348	0.101551	0
selenomonas_sputigena_ATCC-35185	veillonella_sp._S12025-13	0.0639874	0
selenomonas_sputigena_ATCC-35185	bacillus_safensis_U14-5	0.0852783	0
selenomonas_sputigena_ATCC-35185	succinivibrio_dextrinosolvens_ASCUSBF53	0.11197	0
selenomonas_sputigena_ATCC-35185	bacillus_altitudinis_NJ-V	0.0852783	0
selenomonas_sputigena_ATCC-35185	pseudomonas_phragmitis_S-6-2	0.12827	1.02882e-258
selenomonas_sputigena_ATCC-35185	salmonella_enterica_USDA-ARS-USMARC-1727	0.151946	1.62503e-147
selenomonas_sputigena_ATCC-35185	bacillus_tequilensis_EA-CB0015	0.0824989	0
selenomonas_sputigena_ATCC-35185	streptococcus_pneumoniae_TVO-1901939	0.0962153	0
selenomonas_sputigena_ATCC-35185	pseudomonas_putida_1290	0.129604	4.62063e-245
selenomonas_sputigena_ATCC-35185	pseudomonas_otitidis_CSMC7.1	0.129604	1.18961e-248
selenomonas_sputigena_ATCC-35185	kocuria_rhizophila_DC2201	0.0937829	0
selenomonas_sputigena_ATCC-35185	escherichia_albertii_CB9786	0.147707	2.4754e-162
selenomonas_sputigena_ATCC-35185	mycoplasma_phocoenae_C264-GEN	0.174408	6.83942e-93
selenomonas_sputigena_ATCC-35185	yersinia_frederiksenii_FDAARGOS-418	0.154223	3.89421e-140
selenomonas_sputigena_ATCC-35185	bacillus_sp._BC1-43	0.0857608	0
selenomonas_sputigena_ATCC-35185	klebsiella_sp._RHBSTW-00464	0.156619	2.11826e-132
selenomonas_sputigena_ATCC-35185	acinetobacter_sp._Tol-5	0.11676	0
selenomonas_sputigena_ATCC-35185	streptomyces_roseirectus_CRXT-G-22	0.0848014	0
selenomonas_sputigena_ATCC-35185	micrococcus_luteus_FDAARGOS-677	0.106047	0
selenomonas_sputigena_ATCC-35185	pseudomonas_cavernae_K2W31S-8	0.130979	1.99264e-239
selenomonas_sputigena_ATCC-35185	bacillus_pumilus_SAFR-032	0.0829489	0
selenomonas_sputigena_ATCC-35185	ehrlichia_sp._HF	0.138572	5.02194e-214
selenomonas_sputigena_ATCC-35185	yersinia_pseudotuberculosis_YPIII	0.151946	1.63314e-147
selenomonas_sputigena_ATCC-35185	sphingobium_yanoikuyae_SHJ	0.12214	2.14955e-295
selenomonas_sputigena_ATCC-35185	collinsella_sp._zg1085	0.10374	0
selenomonas_sputigena_ATCC-35185	dysgonomonas_sp._HDW5A	0.159146	2.2306e-127
selenomonas_sputigena_ATCC-35185	serratia_fonticola_HH13	0.130979	1.87067e-237
selenomonas_sputigena_ATCC-35185	staphylococcus_warneri_NCTC11044	0.12101	1.51285e-299
selenomonas_sputigena_ATCC-35185	cronobacter_sakazakii_GZcsf-1	0.151946	1.62503e-147
selenomonas_sputigena_ATCC-35185	bacillus_paralicheniformis_J41TS8	0.0882637	0
selenomonas_sputigena_ATCC-35185	treponema_peruense_RCC2812	0.132399	3.13849e-233
selenomonas_sputigena_ATCC-35185	proteus_vulgaris_FDAARGOS-366	0.1233	3.4022e-283
selenomonas_sputigena_ATCC-35185	escherichia_marmotae_RHBSTW-00605	0.147707	2.4754e-162
selenomonas_sputigena_ATCC-35185	shigella_boydii_59-248	0.147707	2.4754e-162
selenomonas_sputigena_ATCC-35185	bacillus_atrophaeus_GQJK17	0.0834041	0
selenomonas_sputigena_ATCC-35185	prevotella_herbatica_WR041	0.161822	3.59339e-119
selenomonas_sputigena_ATCC-35185	prevotella_ruminicola_Bryant-23	0.178173	2.77281e-83
selenomonas_sputigena_ATCC-35185	macrococcus_caseolyticus_FDAARGOS-1005	0.10374	0
selenomonas_sputigena_ATCC-35185	hafnia_alvei_HUMV-5920	0.133864	1.13164e-221
selenomonas_sputigena_ATCC-35185	faecalibacterium_prausnitzii_MGYG-HGUT-02545	0.102268	0
selenomonas_sputigena_ATCC-35185	stenotrophomonas_sp._169	0.0931964	0
selenomonas_sputigena_ATCC-35185	erysipelatoclostridium_ramosum_FDAARGOS-1519	0.11197	0
selenomonas_sputigena_ATCC-35185	ruminococcus_albus_7	0.0943778	0
selenomonas_sputigena_ATCC-35185	streptomyces_xanthii_CRXT-Y-14	0.0862491	0
selenomonas_sputigena_ATCC-35185	acinetobacter_lwoffii_FDAARGOS-552	0.11676	0
selenomonas_sputigena_ATCC-35185	vibrio_cholerae_RFB05	0.138572	1.08149e-199
selenomonas_sputigena_ATCC-35185	staphylococcus_saprophyticus_FDAARGOS-137	0.12101	1.51552e-299
selenomonas_sputigena_ATCC-35185	brachyspira_intermedia_PWS-A	0.14383	5.49618e-190
selenomonas_sputigena_ATCC-35185	pseudomonas_mendocina_NCTC10897	0.130979	5.95159e-241
selenomonas_sputigena_ATCC-35185	corynebacterium_kalinowskii_1959	0.0981375	0
selenomonas_sputigena_ATCC-35185	veillonella_parvula_UTDB1-3	0.0634394	0
selenomonas_sputigena_ATCC-35185	brachyspira_murdochii_DSM-12563	0.145727	5.08239e-182
selenomonas_sputigena_ATCC-35185	campylobacter_sp._RM16192	0.151946	3.08973e-151
selenomonas_sputigena_ATCC-35185	microbacterium_atlanticum_WY121	0.118834	0
selenomonas_sputigena_ATCC-35185	staphylococcus_pasteuri_3C	0.118834	2.02497e-316
selenomonas_sputigena_ATCC-35185	brevundimonas_sp._scallop	0.11197	0
selenomonas_sputigena_ATCC-35185	pseudomonas_tructae_SNU-WT1	0.129604	4.62063e-245
selenomonas_sputigena_ATCC-35185	providencia_sp._1701011	0.142009	1.05252e-184
selenomonas_sputigena_ATCC-35185	bacillus_anthracis_AF039	0.102268	0
selenomonas_sputigena_ATCC-35185	morganella_morganii_ZJD581	0.126974	2.87949e-260
selenomonas_sputigena_ATCC-35185	escherichia_fergusonii_RHB19-C05	0.145727	9.0414e-170
selenomonas_sputigena_ATCC-35185	bacillus_cereus_FORC60	0.104495	0
selenomonas_sputigena_ATCC-35185	halomonas_sp._A40-4	0.159146	6.28065e-126
selenomonas_sputigena_ATCC-35185	citrobacter_koseri_FDAARGOS-646	0.154223	3.87841e-140
selenomonas_sputigena_ATCC-35185	escherichia_sp._SCLE84	0.145727	9.0414e-170
selenomonas_sputigena_ATCC-35185	lactobacillus_crispatus_B4	0.0994698	0
selenomonas_sputigena_ATCC-35185	bifidobacterium_adolescentis_PRL2019	0.118834	0
selenomonas_sputigena_ATCC-35185	capnocytophaga_canimorsus_H3936	0.159146	1.23807e-128
selenomonas_sputigena_ATCC-35185	enterococcus_gallinarum_EGM181	0.0909306	0
selenomonas_sputigena_ATCC-35185	weissella_viridescens_NJ100	0.140258	1.50032e-191
selenomonas_sputigena_ATCC-35185	pseudomonas_oryzihabitans_USDA-ARS-USMARC-56511	0.12827	9.53802e-255
selenomonas_sputigena_ATCC-35185	mycobacterium_avium_104	0.0937829	0
selenomonas_sputigena_ATCC-35185	listeria_monocytogenes_NCCP-14714	0.0968463	0
selenomonas_sputigena_ATCC-35185	vibrio_mimicus_SCCF01	0.140258	7.95694e-191
selenomonas_sputigena_ATCC-35185	enterobacter_asburiae_ATCC-35953	0.154223	9.89074e-140
selenomonas_sputigena_ATCC-35185	pseudomonas_sp._Ost2	0.129604	4.62063e-245
selenomonas_sputigena_ATCC-35185	bacteroides_cellulosilyticus_WH2	0.170926	7.00358e-98
selenomonas_sputigena_ATCC-35185	listeria_ivanovii_NCTC11846	0.0931964	0
selenomonas_sputigena_ATCC-35185	ochrobactrum_sp._MT180101	0.107658	0
selenomonas_sputigena_ATCC-35185	phocaeicola_dorei_JR01	0.191731	9.79789e-61
selenomonas_sputigena_ATCC-35185	campylobacter_rectus_ATCC-33238	0.149777	8.0666e-159
selenomonas_sputigena_ATCC-35185	pediococcus_sp._MR001	0.111073	0
selenomonas_sputigena_ATCC-35185	enterococcus_durans_FDAARGOS-1437	0.0987984	0
selenomonas_sputigena_ATCC-35185	carnobacterium_maltaromaticum_TMW-2.1581	0.106047	0
selenomonas_sputigena_ATCC-35185	chlamydia_pneumoniae_Wien1	0.178173	5.09253e-88
selenomonas_sputigena_ATCC-35185	brachyspira_pilosicoli_P43-6-78	0.14383	5.35212e-190
selenomonas_sputigena_ATCC-35185	enterococcus_mundtii_15-1A	0.0981375	0
selenomonas_sputigena_ATCC-35185	lactobacillus_acidophilus_FSI4	0.0994698	0
selenomonas_sputigena_ATCC-35185	enterobacter_sp._18A13	0.151946	4.33966e-147
selenomonas_sputigena_ATCC-35185	plesiomonas_shigelloides_NCTC10360	0.156619	1.32573e-131
selenomonas_sputigena_ATCC-35185	streptococcus_gallolyticus_ICDDRB-NRC-S1	0.0955937	0
selenomonas_sputigena_ATCC-35185	bifidobacterium_animalis_CNCM-I-4602	0.119909	1.12617e-310
selenomonas_sputigena_ATCC-35185	shigella_sp._28760	0.147707	2.4754e-162
selenomonas_sputigena_ATCC-35185	bacillus_paranthracis_Gxun-30	0.100846	0
selenomonas_sputigena_ATCC-35185	streptococcus_sp._NPS-308	0.0962153	0
selenomonas_sputigena_ATCC-35185	aerococcus_viridans_CCUG4311	0.11197	0
selenomonas_sputigena_ATCC-35185	campylobacter_lanienae_NCTC-13004	0.182269	8.05295e-77
selenomonas_sputigena_ATCC-35185	atopobium_sp._W9116	0.107658	0
selenomonas_sputigena_ATCC-35185	lactiplantibacillus_plantarum_ATG-K8	0.105264	0
selenomonas_sputigena_ATCC-35185	parabacteroides_sp._CT06	0.167688	1.27286e-103
selenomonas_sputigena_ATCC-35185	mycoplasma_miroungirhinis_ES2806-NAS	0.170926	2.26462e-100
selenomonas_sputigena_ATCC-35185	kurthia_sp._11kri321	0.0994698	0
selenomonas_sputigena_ATCC-35185	comamonas_sp._NLF-7-7	0.125715	2.48718e-274
selenomonas_sputigena_ATCC-35185	enterococcus_cecorum_NCTC12421	0.105264	0
selenomonas_sputigena_ATCC-35185	bacillus_velezensis_GSBZ09	0.0852783	0
selenomonas_sputigena_ATCC-35185	olsenella_sp._GAM18	0.0994698	0
selenomonas_sputigena_ATCC-35185	bacillus_subtilis_ATCC-21228	0.0893096	0
selenomonas_sputigena_ATCC-35185	mycoplasma_tauri_Zaradi2	0.197292	8.32352e-58
selenomonas_sputigena_ATCC-35185	pseudomonas_aeruginosa_ZBX-P12	0.130979	5.95159e-241
selenomonas_sputigena_ATCC-35185	vibrio_furnissii_2420-04	0.145727	2.9319e-169
selenomonas_sputigena_ATCC-35185	providencia_alcalifaciens_LHC2-1	0.140258	3.42697e-192
selenomonas_sputigena_ATCC-35185	acinetobacter_radioresistens_NBRC-102413	0.113823	0
selenomonas_sputigena_ATCC-35185	staphylococcus_pettenkoferi_FDAARGOS-1071	0.12101	1.53431e-299
selenomonas_sputigena_ATCC-35185	staphylococcus_arlettae_P2	0.118834	6.98891e-314
selenomonas_sputigena_ATCC-35185	klebsiella_variicola_03-311-0071	0.147707	7.18655e-162
selenomonas_sputigena_ATCC-35185	kosakonia_sp._CCTCC-M2018092	0.147707	2.4754e-162
selenomonas_sputigena_ATCC-35185	bacteroides_xylanisolvens_CL11T00C41	0.164662	7.92144e-112
selenomonas_sputigena_ATCC-35185	vibrio_anguillarum_J382	0.142009	9.79777e-184
selenomonas_sputigena_ATCC-35185	brevundimonas_vitisensis_GR-TSA-9	0.11197	0
selenomonas_sputigena_ATCC-35185	staphylococcus_haemolyticus_FDAARGOS-1453	0.118834	5.4334e-315
selenomonas_sputigena_ATCC-35185	escherichia_coli_RR1	0.147707	2.4754e-162
selenomonas_sputigena_ATCC-35185	lactococcus_lactis_IL1403	0.0987984	0
selenomonas_sputigena_ATCC-35185	porphyromonas_sp._W7780	0.164662	1.21136e-113
selenomonas_sputigena_ATCC-35185	eggerthella_sp._YY7918	0.0994698	0
selenomonas_sputigena_ATCC-35185	neisseria_sp._ZJ785	0.109331	0
selenomonas_sputigena_ATCC-35185	streptococcus_anginosus_C238	0.0949813	0
selenomonas_sputigena_ATCC-35185	yersinia_intermedia_Y228	0.156619	8.85277e-133
selenomonas_sputigena_ATCC-35185	intestinimonas_butyriciproducens_SRB-521-5-I	0.0862491	0
selenomonas_sputigena_ATCC-35185	aeromonas_hydrophila_NJ-35	0.12101	1.82872e-296
selenomonas_sputigena_ATCC-35185	pantoea_sp._At-9b	0.149777	6.48826e-155
selenomonas_sputigena_ATCC-35185	campylobacter_upsaliensis_NCTC11541	0.149777	8.20349e-159
selenomonas_sputigena_ATCC-35185	pediococcus_pentosaceus_FDAARGOS-1009	0.110193	0
selenomonas_sputigena_ATCC-35185	paeniclostridium_sordellii_AM370	0.12827	4.75231e-249
selenomonas_sputigena_ATCC-35185	streptococcus_parasanguinis_ATCC-15912	0.102997	0
selenomonas_sputigena_ATCC-35185	corynebacterium_sp._1864	0.104495	0
selenomonas_sputigena_ATCC-35185	staphylococcus_cohnii_FDAARGOS-334	0.12101	1.51552e-299
selenomonas_sputigena_ATCC-35185	butyrivibrio_hungatei_MB2003	0.142009	2.0155e-187
selenomonas_sputigena_ATCC-35185	providencia_vermicola_P8538	0.138572	1.06116e-199
selenomonas_sputigena_ATCC-35185	enterobacter_ludwigii_P101	0.147707	7.18655e-162
selenomonas_sputigena_ATCC-35185	aeromonas_caviae_WP8-S17-ESBL-03	0.124491	1.28554e-273
selenomonas_sputigena_ATCC-35185	pseudomonas_fluorescens_JNU01	0.129604	6.16029e-246
selenomonas_sputigena_ATCC-35185	acinetobacter_johnsonii_E10B	0.118834	5.99249e-314
selenomonas_sputigena_ATCC-35185	helicobacter_sp._NHP19-0012	0.149777	2.69336e-161
selenomonas_sputigena_ATCC-35185	staphylococcus_sp._AntiMn-1	0.12214	7.95313e-291
selenomonas_sputigena_ATCC-35185	shigella_sonnei_FORC-011	0.154223	3.88104e-140
selenomonas_sputigena_ATCC-35185	vibrio_parahaemolyticus_TJ-187	0.142009	8.19922e-183
selenomonas_sputigena_ATCC-35185	sphingomonas_profundi_LMO-1	0.12827	6.76496e-263
selenomonas_sputigena_ATCC-35185	serratia_marcescens_95	0.156619	8.81867e-133
selenomonas_sputigena_ATCC-35185	clostridioides_difficile_10-00253	0.124491	6.34807e-273
selenomonas_sputigena_ATCC-35185	ruminococcus_bovis_JE7A12	0.0968463	0
selenomonas_sputigena_ATCC-35185	rothia_sp._ZJ932	0.102268	0
selenomonas_sputigena_ATCC-35185	kluyvera_intermedia_N2-1	0.156619	2.13697e-132
selenomonas_sputigena_ATCC-35185	klebsiella_quasipneumoniae_B6885	0.149777	1.79837e-154
selenomonas_sputigena_ATCC-35185	brachyspira_hampsonii_NSH-16	0.14383	5.49618e-190
selenomonas_sputigena_ATCC-35185	weissella_cibaria_SRCM103448	0.1233	1.20119e-281
selenomonas_sputigena_ATCC-35185	microbacterium_cremeum_NY27	0.118834	0
selenomonas_sputigena_ATCC-35185	enterobacter_cloacae_E3442	0.145727	2.74939e-169
selenomonas_sputigena_ATCC-35185	lactobacillus_gasseri_HL70	0.100152	0
selenomonas_sputigena_ATCC-35185	clostridium_septicum_VAT12	0.0994698	0
selenomonas_sputigena_ATCC-35185	chlamydia_psittaci_MN	0.186761	8.5021e-73
selenomonas_sputigena_ATCC-35185	alistipes_sp._dk3624	0.156619	3.48288e-138
selenomonas_sputigena_ATCC-35185	desulfomicrobium_orale_DSM-12838	0.145727	1.71743e-176
selenomonas_sputigena_ATCC-35185	butyrivibrio_proteoclasticus_B316	0.12827	1.54489e-253
selenomonas_sputigena_ATCC-35185	corynebacterium_xerosis_FDAARGOS-674	0.0968463	0
selenomonas_sputigena_ATCC-35185	citrobacter_amalonaticus_92	0.145727	9.0414e-170
selenomonas_sputigena_ATCC-35185	weissella_sp._W-1	0.13538	2.09978e-215
selenomonas_sputigena_ATCC-35185	klebsiella_michiganensis_K516	0.156619	2.12925e-132
selenomonas_sputigena_ATCC-35185	enterococcus_avium_352	0.0981375	0
selenomonas_sputigena_ATCC-35185	corynebacterium_stationis_ATCC-6872	0.112887	0
selenomonas_sputigena_ATCC-35185	exiguobacterium_sp._Helios	0.0937829	0
selenomonas_sputigena_ATCC-35185	enterobacter_hormaechei_EC48293	0.145727	2.77825e-169
selenomonas_sputigena_ATCC-35185	bacteroides_ovatus_FDAARGOS-733	0.191731	2.83733e-61
selenomonas_sputigena_ATCC-35185	streptomyces_genisteinicus_CRPJ-33	0.0848014	0
selenomonas_sputigena_ATCC-35185	gordonibacter_urolithinfaciens_MGYG-HGUT-02352	0.102997	0
selenomonas_sputigena_ATCC-35185	weissella_paramesenteroides_FDAARGOS-414	0.130979	1.11371e-236
selenomonas_sputigena_ATCC-35185	solibacillus_silvestris_StLB046	0.0955937	0
selenomonas_sputigena_ATCC-35185	sphingomonas_suaedae_XS-10	0.119909	0
selenomonas_sputigena_ATCC-35185	bifidobacterium_pseudolongum_PV8-2	0.119909	1.15749e-310
selenomonas_sputigena_ATCC-35185	alcaligenes_faecalis_SCSIO-B001	0.111073	0
selenomonas_sputigena_ATCC-35185	treponema_socranskii_Marseille-CSURQ0203	0.13538	5.76269e-220
selenomonas_sputigena_ATCC-35185	campylobacter_coli_C203110	0.149777	8.20349e-159
selenomonas_sputigena_ATCC-35185	leuconostoc_sp._C2	0.142009	2.09333e-187
selenomonas_sputigena_ATCC-35185	pseudomonas_fragi_NMC25	0.129604	4.42126e-247
selenomonas_sputigena_ATCC-35185	mycoplasma_miroungigenitalium_ES2806-GEN	0.186761	1.18874e-70
selenomonas_sputigena_ATCC-35185	klebsiella_oxytoca_KONSF-1	0.154223	9.79968e-140
selenomonas_sputigena_ATCC-35185	fusobacterium_necrophorum_ATCC-25286	0.130979	1.98799e-238
selenomonas_sputigena_ATCC-35185	streptococcus_ruminantium_GUT-189	0.0955937	0
selenomonas_sputigena_ATCC-35185	acinetobacter_pittii_WP2-W18-ESBL-11	0.11478	0
selenomonas_sputigena_ATCC-35185	mycobacterium_sp._WY10	0.0926182	0
selenomonas_sputigena_ATCC-35185	enterococcus_faecium_UAMSEF-20	0.0974869	0
selenomonas_sputigena_ATCC-35185	corynebacterium_occultum_2039	0.102268	0
selenomonas_sputigena_ATCC-35185	klebsiella_aerogenes_FDAARGOS-641	0.149777	1.79837e-154
selenomonas_sputigena_ATCC-35185	desulfovibrio_piger_FI11049	0.117785	1.3241e-321
selenomonas_sputigena_ATCC-35185	enterococcus_sp._FDAARGOS-553	0.0909306	0
selenomonas_sputigena_ATCC-35185	helicobacter_pylori_78C8	0.149777	2.78816e-161
selenomonas_sputigena_ATCC-35185	megamonas_funiformis_JCM-14723	0.052117	0
selenomonas_sputigena_ATCC-35185	acinetobacter_junii_INC8271	0.11197	0
selenomonas_sputigena_ATCC-35185	bacteroides_stercoris_BFG-121	0.178173	9.81038e-83
selenomonas_sputigena_ATCC-35185	sphingomonas_paeninsulae_YZ-8	0.12101	1.93325e-310
selenomonas_sputigena_ATCC-35185	serratia_sp._HRI	0.149777	6.45449e-155
selenomonas_sputigena_ATCC-35185	corynebacterium_ulcerans_BR-AD22	0.102268	0
selenomonas_sputigena_ATCC-35185	paraclostridium_bifermentans_DSM-14991	0.125715	2.75039e-264
selenomonas_sputigena_ATCC-35185	stenotrophomonas_maltophilia_PEG-68	0.0937829	0
selenomonas_sputigena_ATCC-35185	fusobacterium_nucleatum_ATCC-23726	0.129604	9.00319e-255
selenomonas_sputigena_ATCC-35185	kocuria_sp._BT304	0.0937829	0
selenomonas_sputigena_ATCC-35185	vibrio_sp._HDW18	0.140258	7.98099e-191
selenomonas_sputigena_ATCC-35185	providencia_rettgeri_BML2496	0.142009	1.05159e-184
selenomonas_sputigena_ATCC-35185	bacteroides_caecimuris_I48	0.167688	1.65006e-104
selenomonas_sputigena_ATCC-35185	citrobacter_freundii_RHBSTW-00408	0.145727	2.77825e-169
selenomonas_sputigena_ATCC-35185	clostridium_botulinum_NCTC-13319	0.0955937	0
selenomonas_sputigena_ATCC-35185	microbacterium_sp._CGR1	0.119909	0
selenomonas_sputigena_ATCC-35185	phocaeicola_vulgatus_CL06T03C24	0.178173	4.89281e-82
selenomonas_sputigena_ATCC-35185	streptococcus_canis_HL-100	0.0937829	0
selenomonas_sputigena_ATCC-35185	clostridium_sp._C5S11	0.0914855	0
selenomonas_sputigena_ATCC-35185	mogibacterium_diversum_CCUG-47132	0.132399	4.79792e-239
selenomonas_sputigena_ATCC-35185	acinetobacter_indicus_TQ04	0.113823	0
selenomonas_sputigena_ATCC-35185	flavonifractor_plautii_JCM-32125	0.0857608	0
selenomonas_sputigena_ATCC-35185	helicobacter_suis_SNTW101c	0.149777	2.70673e-161
selenomonas_sputigena_ATCC-35185	lysinibacillus_fusiformis_RB-21	0.0824989	0
selenomonas_sputigena_ATCC-35185	cronobacter_malonaticus_CMCC45402	0.147707	2.4754e-162
selenomonas_sputigena_ATCC-35185	streptomyces_albidoflavus_W68	0.0843302	0
selenomonas_sputigena_ATCC-35185	citrobacter_youngae_NCTC13709	0.156619	2.14361e-132
selenomonas_sputigena_ATCC-35185	providencia_heimbachae_NCTC12003	0.145727	9.09297e-170
selenomonas_sputigena_ATCC-35185	mycobacterium_tuberculosis_1-0056P6C4	0.0937829	0
selenomonas_sputigena_ATCC-35185	bacillus_amyloliquefaciens_SH-B74	0.0872439	0
selenomonas_sputigena_ATCC-35185	megamonas_hypermegale_NCTC10570	0.0558655	0
selenomonas_sputigena_ATCC-35185	staphylococcus_xylosus_TMW-2.1602	0.118834	5.17468e-313
selenomonas_sputigena_ATCC-35185	campylobacter_hyointestinalis_MGYG-HGUT-02307	0.191731	4.12845e-62
selenomonas_sputigena_ATCC-35185	aeromonas_jandaei_JUNP479	0.118834	9.45832e-312
selenomonas_sputigena_ATCC-35185	pseudomonas_veronii_G2	0.133864	4.04179e-223
selenomonas_sputigena_ATCC-35185	helicobacter_pullorum_NCTC13154	0.145727	9.70949e-177
selenomonas_sputigena_ATCC-35185	clostridium_saccharobutylicum_NCP-258	0.0962153	0
selenomonas_sputigena_ATCC-35185	fusobacterium_ulcerans_ATCC-49185	0.12827	8.93905e-253
selenomonas_sputigena_ATCC-35185	edwardsiella_tarda_FL95-01	0.147707	7.33173e-162
selenomonas_sputigena_ATCC-35185	aeromonas_sp._FDAARGOS-1408	0.12101	1.82872e-296
selenomonas_sputigena_ATCC-35185	corynebacterium_lujinxingii_zg-917	0.111073	0
selenomonas_sputigena_ATCC-35185	oscillibacter_sp._MM50	0.0857608	0
selenomonas_sputigena_ATCC-35185	selenomonas_ruminantium_TAM6421	0.0480354	0
selenomonas_sputigena_ATCC-35185	sphingomonas_sp._AAP5	0.126974	8.10843e-267
selenomonas_sputigena_ATCC-35185	enterococcus_raffinosus_CX012922	0.0968463	0
selenomonas_sputigena_ATCC-35185	streptomyces_sp._135	0.0852783	0
selenomonas_sputigena_ATCC-35185	corynebacterium_comes_2019	0.102268	0
selenomonas_sputigena_ATCC-35185	odoribacter_splanchnicus_NCTC10825	0.164662	1.40827e-112
selenomonas_sputigena_ATCC-35185	brevibacillus_brevis_DZQ7	0.0981375	0
selenomonas_sputigena_ATCC-35185	bacillus_thuringiensis_BT62	0.105264	0
selenomonas_sputigena_ATCC-35185	sphingomonas_changnyeongensis_C33	0.124491	1.12512e-286
selenomonas_sputigena_ATCC-35185	parabacteroides_distasonis_FDAARGOS-1234	0.164662	7.00225e-111
selenomonas_sputigena_ATCC-35185	dialister_pneumosintes_F0677	0.0712856	0
selenomonas_sputigena_ATCC-35185	bifidobacterium_thermophilum_RBL67	0.133864	1.2762e-225
selenomonas_sputigena_ATCC-35185	weissella_confusa_LM1	0.1233	1.20119e-281
selenomonas_sputigena_ATCC-35185	campylobacter_jejuni_NCTC-12664	0.149777	8.20349e-159
selenomonas_sputigena_ATCC-35185	lactobacillus_sp._CBA3605	0.104495	0
selenomonas_sputigena_ATCC-35185	treponema_succinifaciens_DSM-2489	0.138572	1.22742e-202
selenomonas_sputigena_ATCC-35185	rahnella_aquatilis_KM12	0.154223	3.89948e-140
selenomonas_sputigena_ATCC-35185	lysinibacillus_sphaericus_KCCM-35418	0.0824989	0
selenomonas_sputigena_ATCC-35185	prevotella_sp._E1-9	0.170926	7.26814e-98
selenomonas_sputigena_ATCC-35185	bartonella_sp._1-1c	0.108487	0
selenomonas_sputigena_ATCC-35185	campylobacter_lari_NCTC-11845	0.149777	8.27271e-159
selenomonas_sputigena_ATCC-35185	bacteroides_eggerthii_CL11T00C20	0.164662	1.43082e-112
selenomonas_sputigena_ATCC-35185	carnobacterium_divergens_TMW-2.1579	0.106047	0
selenomonas_sputigena_ATCC-35185	bacteroides_fragilis_YCH46	0.186761	4.69755e-68
bifidobacterium_pseudocatenulatum_YIT11952	chlamydia_pecorum_E58	0.14383	2.32639e-189
bifidobacterium_pseudocatenulatum_YIT11952	empedobacter_falsenii_1681-1	0.14383	6.22475e-176
bifidobacterium_pseudocatenulatum_YIT11952	streptococcus_infantarius_CJ18	0.1233	3.59218e-282
bifidobacterium_pseudocatenulatum_YIT11952	sarcina_sp._JB2	0.118834	0
bifidobacterium_pseudocatenulatum_YIT11952	bacteroides_uniformis_CL03T12C37	0.151946	6.8735e-149
bifidobacterium_pseudocatenulatum_YIT11952	streptococcus_oralis_FDAARGOS-885	0.12214	2.34441e-293
bifidobacterium_pseudocatenulatum_YIT11952	blautia_liquoris_LZLJ-3	0.110193	0
bifidobacterium_pseudocatenulatum_YIT11952	salmonella_sp._SSDFZ54	0.118834	1.37737e-311
bifidobacterium_pseudocatenulatum_YIT11952	corynebacterium_ammoniagenes_KCCM-40472	0.0744324	0
bifidobacterium_pseudocatenulatum_YIT11952	rothia_nasimurium_E1706032	0.0668569	0
bifidobacterium_pseudocatenulatum_YIT11952	haemophilus_sp._F0629	0.142009	4.8248e-184
bifidobacterium_pseudocatenulatum_YIT11952	carnobacterium_sp._CS13	0.1233	4.33525e-280
bifidobacterium_pseudocatenulatum_YIT11952	paenibacillus_sp._S02	0.125715	2.99316e-263
bifidobacterium_pseudocatenulatum_YIT11952	staphylococcus_equorum_FDAARGOS-884	0.12214	1.23589e-288
bifidobacterium_pseudocatenulatum_YIT11952	aeromonas_enteropelogenes_FDAARGOS-1510	0.117785	1.0798e-316
bifidobacterium_pseudocatenulatum_YIT11952	parabacteroides_goldsteinii_MTS01	0.167688	3.05225e-103
bifidobacterium_pseudocatenulatum_YIT11952	edwardsiella_ictaluri_S07-698	0.12101	1.40098e-294
bifidobacterium_pseudocatenulatum_YIT11952	aeromonas_dhakensis_71431	0.117785	1.07878e-316
bifidobacterium_pseudocatenulatum_YIT11952	enterococcus_hirae_708	0.126974	2.86477e-259
bifidobacterium_pseudocatenulatum_YIT11952	paenibacillus_tianjinensis_TB2019	0.12827	1.04935e-248
bifidobacterium_pseudocatenulatum_YIT11952	lachnoclostridium_sp._YL32	0.119909	8.44672e-307
bifidobacterium_pseudocatenulatum_YIT11952	bifidobacterium_longum_JCM-7009	0.0191181	0
bifidobacterium_pseudocatenulatum_YIT11952	bacteroides_sp._KGMB10229	0.151946	6.8735e-149
bifidobacterium_pseudocatenulatum_YIT11952	bacteroides_intestinalis_APC919-174	0.145727	2.35023e-171
bifidobacterium_pseudocatenulatum_YIT11952	peribacillus_simplex_SH-B26	0.11676	3.45846e-323
bifidobacterium_pseudocatenulatum_YIT11952	helicobacter_enhydrae_MIT-01-6242	0.151946	4.80133e-153
bifidobacterium_pseudocatenulatum_YIT11952	enterococcus_faecalis_L11	0.12101	5.23115e-301
bifidobacterium_pseudocatenulatum_YIT11952	proteus_sp._GOKU	0.124491	1.81569e-273
bifidobacterium_pseudocatenulatum_YIT11952	clostridium_manihotivorum_CT4	0.140258	4.8659e-188
bifidobacterium_pseudocatenulatum_YIT11952	eubacterium_limosum_SA11	0.118834	1.44189e-314
bifidobacterium_pseudocatenulatum_YIT11952	cutibacterium_avidum_DPC-6544	0.0642645	0
bifidobacterium_pseudocatenulatum_YIT11952	selenomonas_sp._W5150	0.1233	1.20385e-285
bifidobacterium_pseudocatenulatum_YIT11952	acinetobacter_baumannii_5845	0.1233	3.13779e-282
bifidobacterium_pseudocatenulatum_YIT11952	citrobacter_sp._RHBSTW-00859	0.12101	2.31748e-295
bifidobacterium_pseudocatenulatum_YIT11952	clostridium_sporogenes_FDAARGOS-1491	0.130979	2.27879e-234
bifidobacterium_pseudocatenulatum_YIT11952	delftia_sp._Cs1-4	0.115759	0
bifidobacterium_pseudocatenulatum_YIT11952	amedibacterium_intestinale_N6H1-5	0.132399	4.63938e-229
bifidobacterium_pseudocatenulatum_YIT11952	lactococcus_garvieae_FDAARGOS-1062	0.118834	2.0729e-314
bifidobacterium_pseudocatenulatum_YIT11952	brachyspira_hyodysenteriae_B-78	0.132399	1.08876e-245
bifidobacterium_pseudocatenulatum_YIT11952	akkermansia_muciniphila_AMUC	0.159146	5.30708e-128
bifidobacterium_pseudocatenulatum_YIT11952	alistipes_onderdonkii_5NYCFAH2	0.154223	2.69066e-145
bifidobacterium_pseudocatenulatum_YIT11952	clostridium_butyricum_16-3	0.113823	0
bifidobacterium_pseudocatenulatum_YIT11952	staphylococcus_hominis_S34-1	0.12214	8.43781e-290
bifidobacterium_pseudocatenulatum_YIT11952	streptococcus_equinus_MDC1	0.12214	1.17176e-288
bifidobacterium_pseudocatenulatum_YIT11952	streptococcus_parasuis_H35	0.12214	2.66463e-293
bifidobacterium_pseudocatenulatum_YIT11952	bacteroides_thetaiotaomicron_CL11T00C24	0.174408	2.37563e-89
bifidobacterium_pseudocatenulatum_YIT11952	chryseobacterium_sp._D764	0.13538	4.36945e-214
bifidobacterium_pseudocatenulatum_YIT11952	streptococcus_agalactiae_GBS19	0.12214	1.18434e-288
bifidobacterium_pseudocatenulatum_YIT11952	bacillus_mojavensis_UCMB5075	0.11197	0
bifidobacterium_pseudocatenulatum_YIT11952	megasphaera_elsdenii_NCIMB702410	0.118834	1.76824e-311
bifidobacterium_pseudocatenulatum_YIT11952	vibrio_vulnificus_FORC-017	0.12827	6.24574e-250
bifidobacterium_pseudocatenulatum_YIT11952	streptococcus_lutetiensis_FDAARGOS-1158	0.1233	3.59899e-282
bifidobacterium_pseudocatenulatum_YIT11952	klebsiella_pneumoniae_RJBSI76	0.125715	4.81881e-265
bifidobacterium_pseudocatenulatum_YIT11952	staphylococcus_epidermidis_B1265603	0.12214	8.43781e-290
bifidobacterium_pseudocatenulatum_YIT11952	vibrio_algicola_SM1977	0.154223	3.32647e-138
bifidobacterium_pseudocatenulatum_YIT11952	bifidobacterium_choerinum_FMB-1	0.0248413	0
bifidobacterium_pseudocatenulatum_YIT11952	actinomyces_sp._F0496	0.0882637	0
bifidobacterium_pseudocatenulatum_YIT11952	gemella_sp._W2231	0.133864	3.41506e-224
bifidobacterium_pseudocatenulatum_YIT11952	lactococcus_sp._LG1074	0.118834	2.0729e-314
bifidobacterium_pseudocatenulatum_YIT11952	shigella_dysenteriae_53-3937	0.117785	3.04725e-319
bifidobacterium_pseudocatenulatum_YIT11952	pseudomonas_tohonis_TUM18999	0.126974	1.44193e-262
bifidobacterium_pseudocatenulatum_YIT11952	acinetobacter_seifertii_FDAARGOS-1400	0.12214	7.24696e-290
bifidobacterium_pseudocatenulatum_YIT11952	chlamydia_sp._H15-1957-10C	0.154223	7.53568e-150
bifidobacterium_pseudocatenulatum_YIT11952	bacteroides_caccae_FDAARGOS-1097	0.170926	1.46261e-96
bifidobacterium_pseudocatenulatum_YIT11952	proteus_mirabilis_N292	0.11676	0
bifidobacterium_pseudocatenulatum_YIT11952	pantoea_vagans_PV989	0.125715	6.85376e-266
bifidobacterium_pseudocatenulatum_YIT11952	shigella_flexneri_61-4982	0.115759	0
bifidobacterium_pseudocatenulatum_YIT11952	neisseria_mucosa_FDAARGOS-758	0.11676	0
bifidobacterium_pseudocatenulatum_YIT11952	proteus_penneri_FDAARGOS-874	0.133864	6.34666e-220
bifidobacterium_pseudocatenulatum_YIT11952	bacteroides_heparinolyticus_F0111	0.170926	2.79546e-97
bifidobacterium_pseudocatenulatum_YIT11952	blautia_sp._NBRC-113351	0.117785	2.77463e-318
bifidobacterium_pseudocatenulatum_YIT11952	comamonas_testosteroni_R5-28	0.11676	0
bifidobacterium_pseudocatenulatum_YIT11952	citrobacter_braakii_FDAARGOS-290	0.117785	3.16548e-318
bifidobacterium_pseudocatenulatum_YIT11952	lactobacillus_johnsonii_DC22.2	0.129604	5.01334e-247
bifidobacterium_pseudocatenulatum_YIT11952	haemophilus_parainfluenzae_FDAARGOS-1000	0.129604	3.46699e-244
bifidobacterium_pseudocatenulatum_YIT11952	fusobacterium_sp._NSJ-57	0.140258	1.11789e-189
bifidobacterium_pseudocatenulatum_YIT11952	lactobacillus_amylovorus_1394N20	0.1233	1.5877e-285
bifidobacterium_pseudocatenulatum_YIT11952	staphylococcus_aureus_333	0.12214	2.70418e-291
bifidobacterium_pseudocatenulatum_YIT11952	coxiella_burnetii_Z3055	0.130979	1.4659e-253
bifidobacterium_pseudocatenulatum_YIT11952	aeromonas_veronii_ZfB1	0.117785	1.0798e-316
bifidobacterium_pseudocatenulatum_YIT11952	treponema_denticola_ATCC-35405	0.147707	3.61592e-168
bifidobacterium_pseudocatenulatum_YIT11952	bacillus_licheniformis_BL-010	0.11478	0
bifidobacterium_pseudocatenulatum_YIT11952	turicibacter_sp._TJ11	0.12827	6.15238e-248
bifidobacterium_pseudocatenulatum_YIT11952	mycoplasma_sp._C264-NAS	0.154223	5.45019e-143
bifidobacterium_pseudocatenulatum_YIT11952	paenibacillus_algicola_HB172198	0.12827	3.13548e-249
bifidobacterium_pseudocatenulatum_YIT11952	acinetobacter_calcoaceticus_ARu19	0.12214	7.24696e-290
bifidobacterium_pseudocatenulatum_YIT11952	paenibacillus_albicereus_UniB2	0.129604	2.15831e-242
bifidobacterium_pseudocatenulatum_YIT11952	streptococcus_suis_D12	0.11676	0
bifidobacterium_pseudocatenulatum_YIT11952	microbacterium_luteum_A18JL200	0.0737105	0
bifidobacterium_pseudocatenulatum_YIT11952	streptococcus_sanguinis_NCTC11086	0.124491	6.63593e-278
bifidobacterium_pseudocatenulatum_YIT11952	rhizobium_sp._K15-93	0.125715	1.3511e-270
bifidobacterium_pseudocatenulatum_YIT11952	enterococcus_casseliflavus_FDAARGOS-1120	0.115759	0
bifidobacterium_pseudocatenulatum_YIT11952	treponema_medium_ATCC-700293	0.136948	1.51697e-214
bifidobacterium_pseudocatenulatum_YIT11952	raoultella_ornithinolytica_NUITM-VR1	0.1233	3.49422e-280
bifidobacterium_pseudocatenulatum_YIT11952	blautia_producta_DSM-2950	0.115759	0
bifidobacterium_pseudocatenulatum_YIT11952	parvimonas_micra_NCTC11808	0.115759	0
bifidobacterium_pseudocatenulatum_YIT11952	aeromonas_salmonicida_A449	0.12214	2.28142e-286
bifidobacterium_pseudocatenulatum_YIT11952	citrobacter_werkmanii_UMH18	0.12101	2.31454e-295
bifidobacterium_pseudocatenulatum_YIT11952	serratia_proteamaculans_336X	0.12101	2.63346e-296
bifidobacterium_pseudocatenulatum_YIT11952	corynebacterium_zhongnanshanii_zg-320	0.0774628	0
bifidobacterium_pseudocatenulatum_YIT11952	clostridium_perfringens_CPI-39-1a	0.11478	0
bifidobacterium_pseudocatenulatum_YIT11952	aeromonas_media_T0.1-19	0.12214	7.71889e-286
bifidobacterium_pseudocatenulatum_YIT11952	bordetella_trematum_H044680328	0.115759	0
bifidobacterium_pseudocatenulatum_YIT11952	aeromonas_allosaccharophila_FDAARGOS-933	0.117785	1.07472e-316
bifidobacterium_pseudocatenulatum_YIT11952	adlercreutzia_sp._8CFCBH1	0.0931964	0
bifidobacterium_pseudocatenulatum_YIT11952	leuconostoc_mesenteroides_CBA3628	0.12827	8.27692e-255
bifidobacterium_pseudocatenulatum_YIT11952	eubacterium_sp._MSJ-33	0.136948	3.45943e-211
bifidobacterium_pseudocatenulatum_YIT11952	yersinia_enterocolitica_FDAARGOS-1090	0.118834	1.39338e-311
bifidobacterium_pseudocatenulatum_YIT11952	acinetobacter_haemolyticus_AN54	0.12827	8.79182e-252
bifidobacterium_pseudocatenulatum_YIT11952	pseudomonas_stutzeri_S116	0.130979	1.46582e-239
bifidobacterium_pseudocatenulatum_YIT11952	brevibacillus_agri_DSM-6348	0.132399	3.44257e-225
bifidobacterium_pseudocatenulatum_YIT11952	veillonella_sp._S12025-13	0.124491	8.12109e-278
bifidobacterium_pseudocatenulatum_YIT11952	bacillus_safensis_U14-5	0.11197	0
bifidobacterium_pseudocatenulatum_YIT11952	succinivibrio_dextrinosolvens_ASCUSBF53	0.12827	6.74708e-251
bifidobacterium_pseudocatenulatum_YIT11952	bacillus_altitudinis_NJ-V	0.112887	0
bifidobacterium_pseudocatenulatum_YIT11952	pseudomonas_phragmitis_S-6-2	0.126974	3.22864e-265
bifidobacterium_pseudocatenulatum_YIT11952	salmonella_enterica_USDA-ARS-USMARC-1727	0.119909	6.07797e-304
bifidobacterium_pseudocatenulatum_YIT11952	bacillus_tequilensis_EA-CB0015	0.107658	0
bifidobacterium_pseudocatenulatum_YIT11952	streptococcus_pneumoniae_TVO-1901939	0.124491	6.45824e-278
bifidobacterium_pseudocatenulatum_YIT11952	pseudomonas_putida_1290	0.132399	3.80259e-228
bifidobacterium_pseudocatenulatum_YIT11952	pseudomonas_otitidis_CSMC7.1	0.126974	1.42332e-262
bifidobacterium_pseudocatenulatum_YIT11952	kocuria_rhizophila_DC2201	0.0747985	0
bifidobacterium_pseudocatenulatum_YIT11952	escherichia_albertii_CB9786	0.118834	1.37737e-311
bifidobacterium_pseudocatenulatum_YIT11952	mycoplasma_phocoenae_C264-GEN	0.151946	5.86254e-153
bifidobacterium_pseudocatenulatum_YIT11952	yersinia_frederiksenii_FDAARGOS-418	0.12101	2.63761e-296
bifidobacterium_pseudocatenulatum_YIT11952	bacillus_sp._BC1-43	0.12214	5.56012e-287
bifidobacterium_pseudocatenulatum_YIT11952	klebsiella_sp._RHBSTW-00464	0.125715	4.84105e-265
bifidobacterium_pseudocatenulatum_YIT11952	acinetobacter_sp._Tol-5	0.124491	1.71762e-273
bifidobacterium_pseudocatenulatum_YIT11952	streptomyces_roseirectus_CRXT-G-22	0.0824989	0
bifidobacterium_pseudocatenulatum_YIT11952	micrococcus_luteus_FDAARGOS-677	0.0653942	0
bifidobacterium_pseudocatenulatum_YIT11952	pseudomonas_cavernae_K2W31S-8	0.129604	1.76605e-245
bifidobacterium_pseudocatenulatum_YIT11952	bacillus_pumilus_SAFR-032	0.110193	0
bifidobacterium_pseudocatenulatum_YIT11952	ehrlichia_sp._HF	0.140258	1.41985e-205
bifidobacterium_pseudocatenulatum_YIT11952	yersinia_pseudotuberculosis_YPIII	0.12101	2.64592e-296
bifidobacterium_pseudocatenulatum_YIT11952	sphingobium_yanoikuyae_SHJ	0.132399	3.5949e-232
bifidobacterium_pseudocatenulatum_YIT11952	collinsella_sp._zg1085	0.11478	0
bifidobacterium_pseudocatenulatum_YIT11952	dysgonomonas_sp._HDW5A	0.154223	1.91888e-141
bifidobacterium_pseudocatenulatum_YIT11952	serratia_fonticola_HH13	0.12101	2.58824e-296
bifidobacterium_pseudocatenulatum_YIT11952	staphylococcus_warneri_NCTC11044	0.12214	8.60278e-290
bifidobacterium_pseudocatenulatum_YIT11952	cronobacter_sakazakii_GZcsf-1	0.118834	1.37737e-311
bifidobacterium_pseudocatenulatum_YIT11952	bacillus_paralicheniformis_J41TS8	0.11676	0
bifidobacterium_pseudocatenulatum_YIT11952	treponema_peruense_RCC2812	0.136948	4.89818e-209
bifidobacterium_pseudocatenulatum_YIT11952	proteus_vulgaris_FDAARGOS-366	0.118834	1.39338e-311
bifidobacterium_pseudocatenulatum_YIT11952	escherichia_marmotae_RHBSTW-00605	0.118834	1.37737e-311
bifidobacterium_pseudocatenulatum_YIT11952	shigella_boydii_59-248	0.118834	1.37737e-311
bifidobacterium_pseudocatenulatum_YIT11952	bacillus_atrophaeus_GQJK17	0.110193	0
bifidobacterium_pseudocatenulatum_YIT11952	prevotella_herbatica_WR041	0.170926	1.46932e-96
bifidobacterium_pseudocatenulatum_YIT11952	prevotella_ruminicola_Bryant-23	0.182269	1.38976e-75
bifidobacterium_pseudocatenulatum_YIT11952	macrococcus_caseolyticus_FDAARGOS-1005	0.12101	5.51342e-299
bifidobacterium_pseudocatenulatum_YIT11952	hafnia_alvei_HUMV-5920	0.1233	3.61464e-280
bifidobacterium_pseudocatenulatum_YIT11952	faecalibacterium_prausnitzii_MGYG-HGUT-02545	0.125715	4.17233e-267
bifidobacterium_pseudocatenulatum_YIT11952	stenotrophomonas_sp._169	0.115759	0
bifidobacterium_pseudocatenulatum_YIT11952	erysipelatoclostridium_ramosum_FDAARGOS-1519	0.126974	2.01941e-259
bifidobacterium_pseudocatenulatum_YIT11952	ruminococcus_albus_7	0.11197	0
bifidobacterium_pseudocatenulatum_YIT11952	streptomyces_xanthii_CRXT-Y-14	0.0838645	0
bifidobacterium_pseudocatenulatum_YIT11952	acinetobacter_lwoffii_FDAARGOS-552	0.125715	6.68024e-266
bifidobacterium_pseudocatenulatum_YIT11952	vibrio_cholerae_RFB05	0.126974	2.64504e-258
bifidobacterium_pseudocatenulatum_YIT11952	staphylococcus_saprophyticus_FDAARGOS-137	0.12214	8.61944e-290
bifidobacterium_pseudocatenulatum_YIT11952	brachyspira_intermedia_PWS-A	0.132399	1.08876e-245
bifidobacterium_pseudocatenulatum_YIT11952	pseudomonas_mendocina_NCTC10897	0.129604	3.20886e-247
bifidobacterium_pseudocatenulatum_YIT11952	corynebacterium_kalinowskii_1959	0.0755413	0
bifidobacterium_pseudocatenulatum_YIT11952	veillonella_parvula_UTDB1-3	0.124491	8.14828e-278
bifidobacterium_pseudocatenulatum_YIT11952	brachyspira_murdochii_DSM-12563	0.132399	1.08876e-245
bifidobacterium_pseudocatenulatum_YIT11952	campylobacter_sp._RM16192	0.147707	1.36139e-165
bifidobacterium_pseudocatenulatum_YIT11952	microbacterium_atlanticum_WY121	0.0790711	0
bifidobacterium_pseudocatenulatum_YIT11952	staphylococcus_pasteuri_3C	0.12214	2.73896e-291
bifidobacterium_pseudocatenulatum_YIT11952	brevundimonas_sp._scallop	0.1233	8.98105e-294
bifidobacterium_pseudocatenulatum_YIT11952	pseudomonas_tructae_SNU-WT1	0.133864	1.23621e-220
bifidobacterium_pseudocatenulatum_YIT11952	providencia_sp._1701011	0.12101	2.55983e-296
bifidobacterium_pseudocatenulatum_YIT11952	bacillus_anthracis_AF039	0.11197	0
bifidobacterium_pseudocatenulatum_YIT11952	morganella_morganii_ZJD581	0.124491	1.80251e-273
bifidobacterium_pseudocatenulatum_YIT11952	escherichia_fergusonii_RHB19-C05	0.11676	0
bifidobacterium_pseudocatenulatum_YIT11952	bacillus_cereus_FORC60	0.113823	0
bifidobacterium_pseudocatenulatum_YIT11952	halomonas_sp._A40-4	0.154223	1.18882e-139
bifidobacterium_pseudocatenulatum_YIT11952	citrobacter_koseri_FDAARGOS-646	0.12101	2.61282e-296
bifidobacterium_pseudocatenulatum_YIT11952	escherichia_sp._SCLE84	0.118834	1.37737e-311
bifidobacterium_pseudocatenulatum_YIT11952	lactobacillus_crispatus_B4	0.130979	9.46014e-238
bifidobacterium_pseudocatenulatum_YIT11952	bifidobacterium_adolescentis_PRL2019	0.0161084	0
bifidobacterium_pseudocatenulatum_YIT11952	capnocytophaga_canimorsus_H3936	0.145727	3.62384e-173
bifidobacterium_pseudocatenulatum_YIT11952	enterococcus_gallinarum_EGM181	0.115759	0
bifidobacterium_pseudocatenulatum_YIT11952	weissella_viridescens_NJ100	0.13538	2.59834e-212
bifidobacterium_pseudocatenulatum_YIT11952	pseudomonas_oryzihabitans_USDA-ARS-USMARC-56511	0.126974	9.89309e-261
bifidobacterium_pseudocatenulatum_YIT11952	mycobacterium_avium_104	0.0709514	0
bifidobacterium_pseudocatenulatum_YIT11952	listeria_monocytogenes_NCCP-14714	0.12214	2.63584e-291
bifidobacterium_pseudocatenulatum_YIT11952	vibrio_mimicus_SCCF01	0.126974	3.1334e-256
bifidobacterium_pseudocatenulatum_YIT11952	enterobacter_asburiae_ATCC-35953	0.12214	9.22634e-288
bifidobacterium_pseudocatenulatum_YIT11952	pseudomonas_sp._Ost2	0.133864	1.23621e-220
bifidobacterium_pseudocatenulatum_YIT11952	bacteroides_cellulosilyticus_WH2	0.154223	1.82666e-141
bifidobacterium_pseudocatenulatum_YIT11952	listeria_ivanovii_NCTC11846	0.119909	4.05546e-305
bifidobacterium_pseudocatenulatum_YIT11952	ochrobactrum_sp._MT180101	0.124491	2.60712e-278
bifidobacterium_pseudocatenulatum_YIT11952	phocaeicola_dorei_JR01	0.170926	1.27803e-95
bifidobacterium_pseudocatenulatum_YIT11952	campylobacter_rectus_ATCC-33238	0.151946	1.68686e-150
bifidobacterium_pseudocatenulatum_YIT11952	pediococcus_sp._MR001	0.125715	3.59561e-268
bifidobacterium_pseudocatenulatum_YIT11952	enterococcus_durans_FDAARGOS-1437	0.12827	1.11546e-251
bifidobacterium_pseudocatenulatum_YIT11952	carnobacterium_maltaromaticum_TMW-2.1581	0.124491	1.63212e-274
bifidobacterium_pseudocatenulatum_YIT11952	chlamydia_pneumoniae_Wien1	0.178173	8.02139e-88
bifidobacterium_pseudocatenulatum_YIT11952	brachyspira_pilosicoli_P43-6-78	0.132399	1.05101e-245
bifidobacterium_pseudocatenulatum_YIT11952	enterococcus_mundtii_15-1A	0.126974	2.88962e-259
bifidobacterium_pseudocatenulatum_YIT11952	lactobacillus_acidophilus_FSI4	0.129604	4.50407e-247
bifidobacterium_pseudocatenulatum_YIT11952	enterobacter_sp._18A13	0.12101	2.31748e-295
bifidobacterium_pseudocatenulatum_YIT11952	plesiomonas_shigelloides_NCTC10360	0.125715	2.93106e-263
bifidobacterium_pseudocatenulatum_YIT11952	streptococcus_gallolyticus_ICDDRB-NRC-S1	0.12214	8.24367e-290
bifidobacterium_pseudocatenulatum_YIT11952	bifidobacterium_animalis_CNCM-I-4602	0.0254028	0
bifidobacterium_pseudocatenulatum_YIT11952	shigella_sp._28760	0.118834	1.37737e-311
bifidobacterium_pseudocatenulatum_YIT11952	bacillus_paranthracis_Gxun-30	0.110193	0
bifidobacterium_pseudocatenulatum_YIT11952	streptococcus_sp._NPS-308	0.11676	0
bifidobacterium_pseudocatenulatum_YIT11952	aerococcus_viridans_CCUG4311	0.13538	4.31844e-213
bifidobacterium_pseudocatenulatum_YIT11952	campylobacter_lanienae_NCTC-13004	0.178173	1.05417e-83
bifidobacterium_pseudocatenulatum_YIT11952	atopobium_sp._W9116	0.106047	0
bifidobacterium_pseudocatenulatum_YIT11952	lactiplantibacillus_plantarum_ATG-K8	0.129604	2.44148e-245
bifidobacterium_pseudocatenulatum_YIT11952	parabacteroides_sp._CT06	0.182269	2.71777e-74
bifidobacterium_pseudocatenulatum_YIT11952	mycoplasma_miroungirhinis_ES2806-NAS	0.151946	5.97968e-153
bifidobacterium_pseudocatenulatum_YIT11952	kurthia_sp._11kri321	0.125715	2.61115e-264
bifidobacterium_pseudocatenulatum_YIT11952	comamonas_sp._NLF-7-7	0.1233	1.39405e-288
bifidobacterium_pseudocatenulatum_YIT11952	enterococcus_cecorum_NCTC12421	0.129604	3.99751e-243
bifidobacterium_pseudocatenulatum_YIT11952	bacillus_velezensis_GSBZ09	0.110193	0
bifidobacterium_pseudocatenulatum_YIT11952	olsenella_sp._GAM18	0.10374	0
bifidobacterium_pseudocatenulatum_YIT11952	bacillus_subtilis_ATCC-21228	0.11478	0
bifidobacterium_pseudocatenulatum_YIT11952	mycoplasma_tauri_Zaradi2	0.164662	9.13208e-119
bifidobacterium_pseudocatenulatum_YIT11952	pseudomonas_aeruginosa_ZBX-P12	0.129604	3.20886e-247
bifidobacterium_pseudocatenulatum_YIT11952	vibrio_furnissii_2420-04	0.129604	2.28139e-242
bifidobacterium_pseudocatenulatum_YIT11952	providencia_alcalifaciens_LHC2-1	0.118834	1.36154e-311
bifidobacterium_pseudocatenulatum_YIT11952	acinetobacter_radioresistens_NBRC-102413	0.12214	1.04113e-288
bifidobacterium_pseudocatenulatum_YIT11952	staphylococcus_pettenkoferi_FDAARGOS-1071	0.12214	8.73687e-290
bifidobacterium_pseudocatenulatum_YIT11952	staphylococcus_arlettae_P2	0.12214	1.23589e-288
bifidobacterium_pseudocatenulatum_YIT11952	klebsiella_variicola_03-311-0071	0.119909	5.55939e-303
bifidobacterium_pseudocatenulatum_YIT11952	kosakonia_sp._CCTCC-M2018092	0.118834	1.37737e-311
bifidobacterium_pseudocatenulatum_YIT11952	bacteroides_xylanisolvens_CL11T00C41	0.170926	1.46261e-96
bifidobacterium_pseudocatenulatum_YIT11952	vibrio_anguillarum_J382	0.12827	2.89981e-249
bifidobacterium_pseudocatenulatum_YIT11952	brevundimonas_vitisensis_GR-TSA-9	0.126974	5.1483e-270
bifidobacterium_pseudocatenulatum_YIT11952	staphylococcus_haemolyticus_FDAARGOS-1453	0.12214	8.43781e-290
bifidobacterium_pseudocatenulatum_YIT11952	escherichia_coli_RR1	0.118834	1.37737e-311
bifidobacterium_pseudocatenulatum_YIT11952	lactococcus_lactis_IL1403	0.124491	1.49682e-274
bifidobacterium_pseudocatenulatum_YIT11952	porphyromonas_sp._W7780	0.167688	1.12454e-105
bifidobacterium_pseudocatenulatum_YIT11952	eggerthella_sp._YY7918	0.102268	0
bifidobacterium_pseudocatenulatum_YIT11952	neisseria_sp._ZJ785	0.115759	0
bifidobacterium_pseudocatenulatum_YIT11952	streptococcus_anginosus_C238	0.115759	0
bifidobacterium_pseudocatenulatum_YIT11952	yersinia_intermedia_Y228	0.1233	4.5368e-281
bifidobacterium_pseudocatenulatum_YIT11952	intestinimonas_butyriciproducens_SRB-521-5-I	0.106845	0
bifidobacterium_pseudocatenulatum_YIT11952	aeromonas_hydrophila_NJ-35	0.118834	0
bifidobacterium_pseudocatenulatum_YIT11952	pantoea_sp._At-9b	0.119909	6.07797e-304
bifidobacterium_pseudocatenulatum_YIT11952	campylobacter_upsaliensis_NCTC11541	0.151946	1.71652e-150
bifidobacterium_pseudocatenulatum_YIT11952	pediococcus_pentosaceus_FDAARGOS-1009	0.124491	8.0393e-276
bifidobacterium_pseudocatenulatum_YIT11952	paeniclostridium_sordellii_AM370	0.124491	5.7986e-269
bifidobacterium_pseudocatenulatum_YIT11952	streptococcus_parasanguinis_ATCC-15912	0.12101	4.37789e-301
bifidobacterium_pseudocatenulatum_YIT11952	corynebacterium_sp._1864	0.0816138	0
bifidobacterium_pseudocatenulatum_YIT11952	staphylococcus_cohnii_FDAARGOS-334	0.12214	8.61944e-290
bifidobacterium_pseudocatenulatum_YIT11952	butyrivibrio_hungatei_MB2003	0.13538	1.25108e-216
bifidobacterium_pseudocatenulatum_YIT11952	providencia_vermicola_P8538	0.119909	5.94215e-304
bifidobacterium_pseudocatenulatum_YIT11952	enterobacter_ludwigii_P101	0.119909	5.55939e-303
bifidobacterium_pseudocatenulatum_YIT11952	aeromonas_caviae_WP8-S17-ESBL-03	0.12101	6.21446e-294
bifidobacterium_pseudocatenulatum_YIT11952	pseudomonas_fluorescens_JNU01	0.130979	1.24514e-236
bifidobacterium_pseudocatenulatum_YIT11952	acinetobacter_johnsonii_E10B	0.130979	1.14174e-235
bifidobacterium_pseudocatenulatum_YIT11952	helicobacter_sp._NHP19-0012	0.149777	1.06215e-160
bifidobacterium_pseudocatenulatum_YIT11952	staphylococcus_sp._AntiMn-1	0.1233	4.96831e-281
bifidobacterium_pseudocatenulatum_YIT11952	shigella_sonnei_FORC-011	0.12101	2.61694e-296
bifidobacterium_pseudocatenulatum_YIT11952	vibrio_parahaemolyticus_TJ-187	0.12827	7.87557e-248
bifidobacterium_pseudocatenulatum_YIT11952	sphingomonas_profundi_LMO-1	0.12101	0
bifidobacterium_pseudocatenulatum_YIT11952	serratia_marcescens_95	0.125715	6.9519e-266
bifidobacterium_pseudocatenulatum_YIT11952	clostridioides_difficile_10-00253	0.1233	5.44253e-278
bifidobacterium_pseudocatenulatum_YIT11952	ruminococcus_bovis_JE7A12	0.12214	1.54607e-293
bifidobacterium_pseudocatenulatum_YIT11952	rothia_sp._ZJ932	0.0712856	0
bifidobacterium_pseudocatenulatum_YIT11952	kluyvera_intermedia_N2-1	0.126974	1.76663e-257
bifidobacterium_pseudocatenulatum_YIT11952	klebsiella_quasipneumoniae_B6885	0.119909	5.55939e-303
bifidobacterium_pseudocatenulatum_YIT11952	brachyspira_hampsonii_NSH-16	0.132399	1.08876e-245
bifidobacterium_pseudocatenulatum_YIT11952	weissella_cibaria_SRCM103448	0.136948	2.54961e-204
bifidobacterium_pseudocatenulatum_YIT11952	microbacterium_cremeum_NY27	0.0790711	0
bifidobacterium_pseudocatenulatum_YIT11952	enterobacter_cloacae_E3442	0.11676	0
bifidobacterium_pseudocatenulatum_YIT11952	lactobacillus_gasseri_HL70	0.129604	5.01334e-247
bifidobacterium_pseudocatenulatum_YIT11952	clostridium_septicum_VAT12	0.124491	7.07468e-271
bifidobacterium_pseudocatenulatum_YIT11952	chlamydia_psittaci_MN	0.154223	7.53568e-150
bifidobacterium_pseudocatenulatum_YIT11952	alistipes_sp._dk3624	0.151946	6.53373e-153
bifidobacterium_pseudocatenulatum_YIT11952	desulfomicrobium_orale_DSM-12838	0.140258	5.31037e-199
bifidobacterium_pseudocatenulatum_YIT11952	butyrivibrio_proteoclasticus_B316	0.132399	4.81669e-229
bifidobacterium_pseudocatenulatum_YIT11952	corynebacterium_xerosis_FDAARGOS-674	0.0820539	0
bifidobacterium_pseudocatenulatum_YIT11952	citrobacter_amalonaticus_92	0.11676	0
bifidobacterium_pseudocatenulatum_YIT11952	weissella_sp._W-1	0.13538	7.45268e-214
bifidobacterium_pseudocatenulatum_YIT11952	klebsiella_michiganensis_K516	0.124491	1.33072e-272
bifidobacterium_pseudocatenulatum_YIT11952	enterococcus_avium_352	0.12827	5.4243e-253
bifidobacterium_pseudocatenulatum_YIT11952	corynebacterium_stationis_ATCC-6872	0.0730018	0
bifidobacterium_pseudocatenulatum_YIT11952	exiguobacterium_sp._Helios	0.12827	3.32297e-249
bifidobacterium_pseudocatenulatum_YIT11952	enterobacter_hormaechei_EC48293	0.118834	1.35669e-310
bifidobacterium_pseudocatenulatum_YIT11952	bacteroides_ovatus_FDAARGOS-733	0.186761	6.46629e-68
bifidobacterium_pseudocatenulatum_YIT11952	streptomyces_genisteinicus_CRPJ-33	0.0829489	0
bifidobacterium_pseudocatenulatum_YIT11952	gordonibacter_urolithinfaciens_MGYG-HGUT-02352	0.0981375	0
bifidobacterium_pseudocatenulatum_YIT11952	weissella_paramesenteroides_FDAARGOS-414	0.136948	7.26527e-205
bifidobacterium_pseudocatenulatum_YIT11952	solibacillus_silvestris_StLB046	0.129604	2.34692e-240
bifidobacterium_pseudocatenulatum_YIT11952	sphingomonas_suaedae_XS-10	0.12827	3.45075e-270
bifidobacterium_pseudocatenulatum_YIT11952	bifidobacterium_pseudolongum_PV8-2	0.0248413	0
bifidobacterium_pseudocatenulatum_YIT11952	alcaligenes_faecalis_SCSIO-B001	0.117785	0
bifidobacterium_pseudocatenulatum_YIT11952	treponema_socranskii_Marseille-CSURQ0203	0.147707	1.6601e-165
bifidobacterium_pseudocatenulatum_YIT11952	campylobacter_coli_C203110	0.145727	3.58797e-173
bifidobacterium_pseudocatenulatum_YIT11952	leuconostoc_sp._C2	0.126974	1.70519e-262
bifidobacterium_pseudocatenulatum_YIT11952	pseudomonas_fragi_NMC25	0.130979	7.11246e-238
bifidobacterium_pseudocatenulatum_YIT11952	mycoplasma_miroungigenitalium_ES2806-GEN	0.14383	9.89716e-184
bifidobacterium_pseudocatenulatum_YIT11952	klebsiella_oxytoca_KONSF-1	0.1233	3.50695e-280
bifidobacterium_pseudocatenulatum_YIT11952	fusobacterium_necrophorum_ATCC-25286	0.138572	4.18467e-199
bifidobacterium_pseudocatenulatum_YIT11952	streptococcus_ruminantium_GUT-189	0.11676	0
bifidobacterium_pseudocatenulatum_YIT11952	acinetobacter_pittii_WP2-W18-ESBL-11	0.1233	3.17406e-282
bifidobacterium_pseudocatenulatum_YIT11952	mycobacterium_sp._WY10	0.0693234	0
bifidobacterium_pseudocatenulatum_YIT11952	enterococcus_faecium_UAMSEF-20	0.126974	2.85982e-259
bifidobacterium_pseudocatenulatum_YIT11952	corynebacterium_occultum_2039	0.0766828	0
bifidobacterium_pseudocatenulatum_YIT11952	klebsiella_aerogenes_FDAARGOS-641	0.12101	2.27077e-295
bifidobacterium_pseudocatenulatum_YIT11952	desulfovibrio_piger_FI11049	0.115759	0
bifidobacterium_pseudocatenulatum_YIT11952	enterococcus_sp._FDAARGOS-553	0.115759	0
bifidobacterium_pseudocatenulatum_YIT11952	helicobacter_pylori_78C8	0.151946	5.04872e-153
bifidobacterium_pseudocatenulatum_YIT11952	megamonas_funiformis_JCM-14723	0.11676	0
bifidobacterium_pseudocatenulatum_YIT11952	acinetobacter_junii_INC8271	0.12214	7.16205e-290
bifidobacterium_pseudocatenulatum_YIT11952	bacteroides_stercoris_BFG-121	0.156619	4.72873e-133
bifidobacterium_pseudocatenulatum_YIT11952	sphingomonas_paeninsulae_YZ-8	0.126974	9.67274e-270
bifidobacterium_pseudocatenulatum_YIT11952	serratia_sp._HRI	0.12214	1.08702e-288
bifidobacterium_pseudocatenulatum_YIT11952	corynebacterium_ulcerans_BR-AD22	0.0744324	0
bifidobacterium_pseudocatenulatum_YIT11952	paraclostridium_bifermentans_DSM-14991	0.118834	9.52293e-307
bifidobacterium_pseudocatenulatum_YIT11952	stenotrophomonas_maltophilia_PEG-68	0.115759	0
bifidobacterium_pseudocatenulatum_YIT11952	fusobacterium_nucleatum_ATCC-23726	0.138572	6.10906e-207
bifidobacterium_pseudocatenulatum_YIT11952	kocuria_sp._BT304	0.0696435	0
bifidobacterium_pseudocatenulatum_YIT11952	vibrio_sp._HDW18	0.126974	3.14796e-256
bifidobacterium_pseudocatenulatum_YIT11952	providencia_rettgeri_BML2496	0.12214	1.07372e-288
bifidobacterium_pseudocatenulatum_YIT11952	bacteroides_caecimuris_I48	0.174408	2.38778e-89
bifidobacterium_pseudocatenulatum_YIT11952	citrobacter_freundii_RHBSTW-00408	0.118834	1.35669e-310
bifidobacterium_pseudocatenulatum_YIT11952	clostridium_botulinum_NCTC-13319	0.132399	6.98285e-227
bifidobacterium_pseudocatenulatum_YIT11952	microbacterium_sp._CGR1	0.0820539	0
bifidobacterium_pseudocatenulatum_YIT11952	phocaeicola_vulgatus_CL06T03C24	0.174408	1.67265e-88
bifidobacterium_pseudocatenulatum_YIT11952	streptococcus_canis_HL-100	0.12214	8.24367e-290
bifidobacterium_pseudocatenulatum_YIT11952	clostridium_sp._C5S11	0.113823	0
bifidobacterium_pseudocatenulatum_YIT11952	mogibacterium_diversum_CCUG-47132	0.129604	7.2975e-254
bifidobacterium_pseudocatenulatum_YIT11952	acinetobacter_indicus_TQ04	0.125715	6.61383e-266
bifidobacterium_pseudocatenulatum_YIT11952	flavonifractor_plautii_JCM-32125	0.106047	0
bifidobacterium_pseudocatenulatum_YIT11952	helicobacter_suis_SNTW101c	0.149777	1.06776e-160
bifidobacterium_pseudocatenulatum_YIT11952	lysinibacillus_fusiformis_RB-21	0.12101	2.30226e-293
bifidobacterium_pseudocatenulatum_YIT11952	cronobacter_malonaticus_CMCC45402	0.117785	3.04725e-319
bifidobacterium_pseudocatenulatum_YIT11952	streptomyces_albidoflavus_W68	0.080322	0
bifidobacterium_pseudocatenulatum_YIT11952	citrobacter_youngae_NCTC13709	0.126974	1.77851e-257
bifidobacterium_pseudocatenulatum_YIT11952	providencia_heimbachae_NCTC12003	0.1233	4.54359e-281
bifidobacterium_pseudocatenulatum_YIT11952	mycobacterium_tuberculosis_1-0056P6C4	0.0709514	0
bifidobacterium_pseudocatenulatum_YIT11952	bacillus_amyloliquefaciens_SH-B74	0.113823	0
bifidobacterium_pseudocatenulatum_YIT11952	megamonas_hypermegale_NCTC10570	0.115759	0
bifidobacterium_pseudocatenulatum_YIT11952	staphylococcus_xylosus_TMW-2.1602	0.12214	1.02838e-287
bifidobacterium_pseudocatenulatum_YIT11952	campylobacter_hyointestinalis_MGYG-HGUT-02307	0.178173	2.13431e-83
bifidobacterium_pseudocatenulatum_YIT11952	aeromonas_jandaei_JUNP479	0.115759	0
bifidobacterium_pseudocatenulatum_YIT11952	pseudomonas_veronii_G2	0.133864	1.55068e-221
bifidobacterium_pseudocatenulatum_YIT11952	helicobacter_pullorum_NCTC13154	0.151946	4.80133e-153
bifidobacterium_pseudocatenulatum_YIT11952	clostridium_saccharobutylicum_NCP-258	0.117785	9.99371e-316
bifidobacterium_pseudocatenulatum_YIT11952	fusobacterium_ulcerans_ATCC-49185	0.138572	2.78077e-198
bifidobacterium_pseudocatenulatum_YIT11952	edwardsiella_tarda_FL95-01	0.12214	9.41104e-288
bifidobacterium_pseudocatenulatum_YIT11952	aeromonas_sp._FDAARGOS-1408	0.118834	0
bifidobacterium_pseudocatenulatum_YIT11952	corynebacterium_lujinxingii_zg-917	0.0730018	0
bifidobacterium_pseudocatenulatum_YIT11952	oscillibacter_sp._MM50	0.106047	0
bifidobacterium_pseudocatenulatum_YIT11952	selenomonas_ruminantium_TAM6421	0.117785	6.02686e-319
bifidobacterium_pseudocatenulatum_YIT11952	sphingomonas_sp._AAP5	0.1233	6.32894e-289
bifidobacterium_pseudocatenulatum_YIT11952	enterococcus_raffinosus_CX012922	0.125715	7.05089e-267
bifidobacterium_pseudocatenulatum_YIT11952	streptomyces_sp._135	0.0751681	0
bifidobacterium_pseudocatenulatum_YIT11952	corynebacterium_comes_2019	0.0770708	0
bifidobacterium_pseudocatenulatum_YIT11952	odoribacter_splanchnicus_NCTC10825	0.164662	6.59606e-112
bifidobacterium_pseudocatenulatum_YIT11952	brevibacillus_brevis_DZQ7	0.129604	8.88325e-240
bifidobacterium_pseudocatenulatum_YIT11952	bacillus_thuringiensis_BT62	0.113823	0
bifidobacterium_pseudocatenulatum_YIT11952	sphingomonas_changnyeongensis_C33	0.125715	9.61166e-278
bifidobacterium_pseudocatenulatum_YIT11952	parabacteroides_distasonis_FDAARGOS-1234	0.178173	2.26789e-81
bifidobacterium_pseudocatenulatum_YIT11952	dialister_pneumosintes_F0677	0.117785	5.33591e-322
bifidobacterium_pseudocatenulatum_YIT11952	bifidobacterium_thermophilum_RBL67	0.023602	0
bifidobacterium_pseudocatenulatum_YIT11952	weissella_confusa_LM1	0.136948	2.54961e-204
bifidobacterium_pseudocatenulatum_YIT11952	campylobacter_jejuni_NCTC-12664	0.145727	3.58797e-173
bifidobacterium_pseudocatenulatum_YIT11952	lactobacillus_sp._CBA3605	0.12827	5.92657e-253
bifidobacterium_pseudocatenulatum_YIT11952	treponema_succinifaciens_DSM-2489	0.145727	2.79607e-171
bifidobacterium_pseudocatenulatum_YIT11952	rahnella_aquatilis_KM12	0.12214	1.11065e-288
bifidobacterium_pseudocatenulatum_YIT11952	lysinibacillus_sphaericus_KCCM-35418	0.12101	6.70864e-293
bifidobacterium_pseudocatenulatum_YIT11952	prevotella_sp._E1-9	0.178173	8.80228e-83
bifidobacterium_pseudocatenulatum_YIT11952	bartonella_sp._1-1c	0.126974	1.49105e-265
bifidobacterium_pseudocatenulatum_YIT11952	campylobacter_lari_NCTC-11845	0.145727	3.62384e-173
bifidobacterium_pseudocatenulatum_YIT11952	bacteroides_eggerthii_CL11T00C20	0.151946	6.8735e-149
bifidobacterium_pseudocatenulatum_YIT11952	carnobacterium_divergens_TMW-2.1579	0.129604	4.02311e-244
bifidobacterium_pseudocatenulatum_YIT11952	bacteroides_fragilis_YCH46	0.178173	1.00754e-81
chlamydia_pecorum_E58	empedobacter_falsenii_1681-1	0.154223	2.01714e-149
chlamydia_pecorum_E58	streptococcus_infantarius_CJ18	0.164662	2.08815e-118
chlamydia_pecorum_E58	sarcina_sp._JB2	0.174408	5.51889e-95
chlamydia_pecorum_E58	bacteroides_uniformis_CL03T12C37	0.182269	2.08762e-80
chlamydia_pecorum_E58	streptococcus_oralis_FDAARGOS-885	0.161822	1.1242e-126
chlamydia_pecorum_E58	blautia_liquoris_LZLJ-3	0.164662	6.7103e-119
chlamydia_pecorum_E58	salmonella_sp._SSDFZ54	0.130979	9.63956e-253
chlamydia_pecorum_E58	corynebacterium_ammoniagenes_KCCM-40472	0.14383	8.19585e-190
chlamydia_pecorum_E58	rothia_nasimurium_E1706032	0.147707	1.46572e-174
chlamydia_pecorum_E58	haemophilus_sp._F0629	0.132399	5.44811e-245
chlamydia_pecorum_E58	carnobacterium_sp._CS13	0.164662	3.7983e-118
chlamydia_pecorum_E58	paenibacillus_sp._S02	0.170926	1.44189e-102
chlamydia_pecorum_E58	staphylococcus_equorum_FDAARGOS-884	0.182269	5.80752e-80
chlamydia_pecorum_E58	aeromonas_enteropelogenes_FDAARGOS-1510	0.133864	3.77309e-236
chlamydia_pecorum_E58	parabacteroides_goldsteinii_MTS01	0.186761	1.65855e-72
chlamydia_pecorum_E58	edwardsiella_ictaluri_S07-698	0.12827	1.95378e-268
chlamydia_pecorum_E58	aeromonas_dhakensis_71431	0.133864	3.7724e-236
chlamydia_pecorum_E58	enterococcus_hirae_708	0.164662	2.12321e-118
chlamydia_pecorum_E58	paenibacillus_tianjinensis_TB2019	0.174408	5.6858e-95
chlamydia_pecorum_E58	lachnoclostridium_sp._YL32	0.186761	1.25321e-72
chlamydia_pecorum_E58	bifidobacterium_longum_JCM-7009	0.14383	1.59879e-190
chlamydia_pecorum_E58	bacteroides_sp._KGMB10229	0.182269	2.08762e-80
chlamydia_pecorum_E58	bacteroides_intestinalis_APC919-174	0.182269	2.07543e-80
chlamydia_pecorum_E58	peribacillus_simplex_SH-B26	0.161822	1.29524e-125
chlamydia_pecorum_E58	helicobacter_enhydrae_MIT-01-6242	0.164662	3.10166e-120
chlamydia_pecorum_E58	enterococcus_faecalis_L11	0.151946	4.78863e-158
chlamydia_pecorum_E58	proteus_sp._GOKU	0.133864	1.14253e-236
chlamydia_pecorum_E58	clostridium_manihotivorum_CT4	0.178173	3.1527e-87
chlamydia_pecorum_E58	eubacterium_limosum_SA11	0.210897	8.70929e-43
chlamydia_pecorum_E58	cutibacterium_avidum_DPC-6544	0.178173	2.18824e-88
chlamydia_pecorum_E58	selenomonas_sp._W5150	0.243761	3.73277e-21
chlamydia_pecorum_E58	acinetobacter_baumannii_5845	0.132399	5.39937e-245
chlamydia_pecorum_E58	citrobacter_sp._RHBSTW-00859	0.133864	1.86128e-236
chlamydia_pecorum_E58	clostridium_sporogenes_FDAARGOS-1491	0.159146	1.39453e-133
chlamydia_pecorum_E58	delftia_sp._Cs1-4	0.170926	3.70605e-103
chlamydia_pecorum_E58	amedibacterium_intestinale_N6H1-5	0.210897	1.0448e-42
chlamydia_pecorum_E58	lactococcus_garvieae_FDAARGOS-1062	0.149777	1.43266e-165
chlamydia_pecorum_E58	brachyspira_hyodysenteriae_B-78	0.191731	3.96076e-67
chlamydia_pecorum_E58	akkermansia_muciniphila_AMUC	0.161822	3.38999e-127
chlamydia_pecorum_E58	alistipes_onderdonkii_5NYCFAH2	0.167688	2.36479e-112
chlamydia_pecorum_E58	clostridium_butyricum_16-3	0.147707	1.81636e-172
chlamydia_pecorum_E58	staphylococcus_hominis_S34-1	0.186761	1.69621e-72
chlamydia_pecorum_E58	streptococcus_equinus_MDC1	0.161822	5.19032e-126
chlamydia_pecorum_E58	streptococcus_parasuis_H35	0.161822	1.14661e-126
chlamydia_pecorum_E58	bacteroides_thetaiotaomicron_CL11T00C24	0.182269	3.29453e-80
chlamydia_pecorum_E58	chryseobacterium_sp._D764	0.170926	5.40533e-103
chlamydia_pecorum_E58	streptococcus_agalactiae_GBS19	0.161822	5.19747e-126
chlamydia_pecorum_E58	bacillus_mojavensis_UCMB5075	0.164662	5.37023e-118
chlamydia_pecorum_E58	megasphaera_elsdenii_NCIMB702410	0.186761	2.10668e-72
chlamydia_pecorum_E58	vibrio_vulnificus_FORC-017	0.132399	1.77177e-244
chlamydia_pecorum_E58	streptococcus_lutetiensis_FDAARGOS-1158	0.164662	2.08866e-118
chlamydia_pecorum_E58	klebsiella_pneumoniae_RJBSI76	0.138572	1.76481e-212
chlamydia_pecorum_E58	staphylococcus_epidermidis_B1265603	0.186761	1.69621e-72
chlamydia_pecorum_E58	vibrio_algicola_SM1977	0.140258	2.29374e-204
chlamydia_pecorum_E58	bifidobacterium_choerinum_FMB-1	0.140258	9.35556e-206
chlamydia_pecorum_E58	actinomyces_sp._F0496	0.203604	1.7545e-50
chlamydia_pecorum_E58	gemella_sp._W2231	0.161822	1.14661e-126
chlamydia_pecorum_E58	lactococcus_sp._LG1074	0.149777	1.43266e-165
chlamydia_pecorum_E58	shigella_dysenteriae_53-3937	0.12827	7.21073e-269
chlamydia_pecorum_E58	pseudomonas_tohonis_TUM18999	0.154223	3.41024e-150
chlamydia_pecorum_E58	acinetobacter_seifertii_FDAARGOS-1400	0.132399	5.41559e-245
chlamydia_pecorum_E58	chlamydia_sp._H15-1957-10C	0.026819	0
chlamydia_pecorum_E58	bacteroides_caccae_FDAARGOS-1097	0.182269	3.29934e-80
chlamydia_pecorum_E58	proteus_mirabilis_N292	0.12827	2.07023e-277
chlamydia_pecorum_E58	pantoea_vagans_PV989	0.136948	1.17602e-220
chlamydia_pecorum_E58	shigella_flexneri_61-4982	0.126974	5.96673e-277
chlamydia_pecorum_E58	neisseria_mucosa_FDAARGOS-758	0.159146	1.70877e-134
chlamydia_pecorum_E58	proteus_penneri_FDAARGOS-874	0.149777	5.81242e-165
chlamydia_pecorum_E58	bacteroides_heparinolyticus_F0111	0.182269	2.08991e-80
chlamydia_pecorum_E58	blautia_sp._NBRC-113351	0.197292	2.24163e-57
chlamydia_pecorum_E58	comamonas_testosteroni_R5-28	0.170926	1.10185e-102
chlamydia_pecorum_E58	citrobacter_braakii_FDAARGOS-290	0.129604	1.45057e-260
chlamydia_pecorum_E58	lactobacillus_johnsonii_DC22.2	0.164662	7.25625e-119
chlamydia_pecorum_E58	haemophilus_parainfluenzae_FDAARGOS-1000	0.125715	2.21193e-285
chlamydia_pecorum_E58	fusobacterium_sp._NSJ-57	0.186761	2.68678e-72
chlamydia_pecorum_E58	lactobacillus_amylovorus_1394N20	0.145727	8.41763e-182
chlamydia_pecorum_E58	staphylococcus_aureus_333	0.186761	1.28076e-72
chlamydia_pecorum_E58	coxiella_burnetii_Z3055	0.164662	3.54893e-122
chlamydia_pecorum_E58	aeromonas_veronii_ZfB1	0.130979	3.45034e-252
chlamydia_pecorum_E58	treponema_denticola_ATCC-35405	0.140258	6.732e-208
chlamydia_pecorum_E58	bacillus_licheniformis_BL-010	0.164662	3.74774e-118
chlamydia_pecorum_E58	turicibacter_sp._TJ11	0.197292	3.0268e-57
chlamydia_pecorum_E58	mycoplasma_sp._C264-NAS	0.191731	1.59317e-65
chlamydia_pecorum_E58	paenibacillus_algicola_HB172198	0.164662	4.59467e-118
chlamydia_pecorum_E58	acinetobacter_calcoaceticus_ARu19	0.130979	4.80139e-253
chlamydia_pecorum_E58	paenibacillus_albicereus_UniB2	0.170926	9.36163e-103
chlamydia_pecorum_E58	streptococcus_suis_D12	0.174408	1.07418e-95
chlamydia_pecorum_E58	microbacterium_luteum_A18JL200	0.203604	7.45223e-51
chlamydia_pecorum_E58	streptococcus_sanguinis_NCTC11086	0.164662	6.89497e-119
chlamydia_pecorum_E58	rhizobium_sp._K15-93	0.149777	4.76178e-166
chlamydia_pecorum_E58	enterococcus_casseliflavus_FDAARGOS-1120	0.167688	7.46605e-111
chlamydia_pecorum_E58	treponema_medium_ATCC-700293	0.136948	4.46793e-224
chlamydia_pecorum_E58	raoultella_ornithinolytica_NUITM-VR1	0.13538	1.88635e-228
chlamydia_pecorum_E58	blautia_producta_DSM-2950	0.182269	3.31136e-80
chlamydia_pecorum_E58	parvimonas_micra_NCTC11808	0.174408	4.4201e-96
chlamydia_pecorum_E58	aeromonas_salmonicida_A449	0.142009	2.60694e-196
chlamydia_pecorum_E58	citrobacter_werkmanii_UMH18	0.133864	1.86076e-236
chlamydia_pecorum_E58	serratia_proteamaculans_336X	0.132399	1.06613e-244
chlamydia_pecorum_E58	corynebacterium_zhongnanshanii_zg-320	0.138572	1.37956e-214
chlamydia_pecorum_E58	clostridium_perfringens_CPI-39-1a	0.167688	2.6292e-110
chlamydia_pecorum_E58	aeromonas_media_T0.1-19	0.140258	3.77738e-204
chlamydia_pecorum_E58	bordetella_trematum_H044680328	0.182269	3.30735e-80
chlamydia_pecorum_E58	aeromonas_allosaccharophila_FDAARGOS-933	0.133864	3.76964e-236
chlamydia_pecorum_E58	adlercreutzia_sp._8CFCBH1	0.164662	2.20249e-119
chlamydia_pecorum_E58	leuconostoc_mesenteroides_CBA3628	0.167688	3.99045e-111
chlamydia_pecorum_E58	eubacterium_sp._MSJ-33	0.210897	4.66106e-43
chlamydia_pecorum_E58	yersinia_enterocolitica_FDAARGOS-1090	0.12827	7.23133e-269
chlamydia_pecorum_E58	acinetobacter_haemolyticus_AN54	0.159146	5.92007e-134
chlamydia_pecorum_E58	pseudomonas_stutzeri_S116	0.159146	1.69075e-134
chlamydia_pecorum_E58	brevibacillus_agri_DSM-6348	0.159146	2.53569e-133
chlamydia_pecorum_E58	veillonella_sp._S12025-13	0.170926	2.19634e-103
chlamydia_pecorum_E58	bacillus_safensis_U14-5	0.164662	4.34946e-118
chlamydia_pecorum_E58	succinivibrio_dextrinosolvens_ASCUSBF53	0.142009	8.81059e-197
chlamydia_pecorum_E58	bacillus_altitudinis_NJ-V	0.164662	3.66106e-118
chlamydia_pecorum_E58	pseudomonas_phragmitis_S-6-2	0.154223	9.28326e-151
chlamydia_pecorum_E58	salmonella_enterica_USDA-ARS-USMARC-1727	0.132399	1.06454e-244
chlamydia_pecorum_E58	bacillus_tequilensis_EA-CB0015	0.156619	2.90126e-141
chlamydia_pecorum_E58	streptococcus_pneumoniae_TVO-1901939	0.164662	6.86641e-119
chlamydia_pecorum_E58	pseudomonas_putida_1290	0.161822	5.1118e-126
chlamydia_pecorum_E58	pseudomonas_otitidis_CSMC7.1	0.151946	4.47397e-158
chlamydia_pecorum_E58	kocuria_rhizophila_DC2201	0.154223	9.10182e-151
chlamydia_pecorum_E58	escherichia_albertii_CB9786	0.130979	9.63956e-253
chlamydia_pecorum_E58	mycoplasma_phocoenae_C264-GEN	0.203604	7.37729e-51
chlamydia_pecorum_E58	yersinia_frederiksenii_FDAARGOS-418	0.132399	1.06653e-244
chlamydia_pecorum_E58	bacillus_sp._BC1-43	0.161822	8.39438e-126
chlamydia_pecorum_E58	klebsiella_sp._RHBSTW-00464	0.13538	1.88429e-228
chlamydia_pecorum_E58	acinetobacter_sp._Tol-5	0.133864	1.12693e-236
chlamydia_pecorum_E58	streptomyces_roseirectus_CRXT-G-22	0.164662	2.01785e-118
chlamydia_pecorum_E58	micrococcus_luteus_FDAARGOS-677	0.161822	4.59376e-128
[truncated: 68,877 more rows]

## Sheet: S6 Synteny CoreGenes
Species1	Species2	Synteny Similarity	Synteny Distance
treponema_vincentii_OMZ-804	treponema_sp._OMZ-838-(ATCC-700772)	0.749262	0.250738
treponema_vincentii_OMZ-804	treponema_medium_ATCC-700293	0.744223	0.255777
leclercia_adecarboxylata_P12375	enterobacter_hormaechei_EC48293	0.6923	0.3077
leclercia_adecarboxylata_P12375	enterobacter_sp._18A13	0.825362	0.174638
leclercia_adecarboxylata_P12375	enterobacter_asburiae_ATCC-35953	0.0743424	0.925658
leclercia_adecarboxylata_P12375	klebsiella_michiganensis_K516	0.294677	0.705323
selenomonas_sputigena_ATCC-35185	selenomonas_ruminantium_TAM6421	1	0
bifidobacterium_pseudocatenulatum_YIT11952	bifidobacterium_adolescentis_PRL2019	0.790384	0.209616
streptococcus_infantarius_CJ18	streptococcus_equinus_MDC1	0.859576	0.140424
streptococcus_infantarius_CJ18	streptococcus_gallolyticus_ICDDRB-NRC-S1	0.749687	0.250313
streptococcus_infantarius_CJ18	streptococcus_lutetiensis_FDAARGOS-1158	0.788341	0.211659
bacteroides_uniformis_CL03T12C37	bacteroides_sp._KGMB10229	0.881776	0.118224
bacteroides_uniformis_CL03T12C37	bacteroides_eggerthii_CL11T00C20	0.604372	0.395628
streptococcus_oralis_FDAARGOS-885	streptococcus_sp._NPS-308	0.773149	0.226851
salmonella_sp._SSDFZ54	salmonella_enterica_USDA-ARS-USMARC-1727	0.895902	0.104098
salmonella_sp._SSDFZ54	klebsiella_quasipneumoniae_B6885	0.791079	0.208921
salmonella_sp._SSDFZ54	shigella_sp._28760	0.750534	0.249466
salmonella_sp._SSDFZ54	escherichia_sp._SCLE84	0.754178	0.245822
salmonella_sp._SSDFZ54	citrobacter_youngae_NCTC13709	0.803837	0.196163
salmonella_sp._SSDFZ54	citrobacter_sp._RHBSTW-00859	1	0
salmonella_sp._SSDFZ54	citrobacter_freundii_RHBSTW-00408	0.376586	0.623414
salmonella_sp._SSDFZ54	citrobacter_amalonaticus_92	0.695393	0.304607
salmonella_sp._SSDFZ54	citrobacter_koseri_FDAARGOS-646	0.534718	0.465282
salmonella_sp._SSDFZ54	klebsiella_michiganensis_K516	1	0
corynebacterium_ammoniagenes_KCCM-40472	corynebacterium_stationis_ATCC-6872	0.639581	0.360419
haemophilus_sp._F0629	haemophilus_parainfluenzae_FDAARGOS-1000	0.712678	0.287322
staphylococcus_equorum_FDAARGOS-884	staphylococcus_sp._AntiMn-1	0.752753	0.247247
aeromonas_enteropelogenes_FDAARGOS-1510	aeromonas_veronii_ZfB1	0.763608	0.236392
aeromonas_enteropelogenes_FDAARGOS-1510	aeromonas_hydrophila_NJ-35	0.783118	0.216882
aeromonas_enteropelogenes_FDAARGOS-1510	aeromonas_jandaei_JUNP479	0.629523	0.370477
aeromonas_enteropelogenes_FDAARGOS-1510	aeromonas_allosaccharophila_FDAARGOS-933	0.788901	0.211099
aeromonas_enteropelogenes_FDAARGOS-1510	aeromonas_sp._FDAARGOS-1408	0.871142	0.128858
aeromonas_enteropelogenes_FDAARGOS-1510	aeromonas_dhakensis_71431	0.736797	0.263203
aeromonas_enteropelogenes_FDAARGOS-1510	aeromonas_media_T0.1-19	0.828177	0.171823
aeromonas_enteropelogenes_FDAARGOS-1510	aeromonas_salmonicida_A449	0.825592	0.174408
aeromonas_enteropelogenes_FDAARGOS-1510	aeromonas_caviae_WP8-S17-ESBL-03	0.703616	0.296384
aeromonas_dhakensis_71431	aeromonas_sp._FDAARGOS-1408	0.883826	0.116174
aeromonas_dhakensis_71431	aeromonas_veronii_ZfB1	0.83544	0.16456
aeromonas_dhakensis_71431	aeromonas_allosaccharophila_FDAARGOS-933	0.701857	0.298143
aeromonas_dhakensis_71431	aeromonas_caviae_WP8-S17-ESBL-03	0.723275	0.276725
aeromonas_dhakensis_71431	aeromonas_enteropelogenes_FDAARGOS-1510	0.78119	0.21881
aeromonas_dhakensis_71431	aeromonas_media_T0.1-19	0.850248	0.149752
aeromonas_dhakensis_71431	aeromonas_hydrophila_NJ-35	0.710422	0.289578
aeromonas_dhakensis_71431	aeromonas_jandaei_JUNP479	0.741878	0.258122
aeromonas_dhakensis_71431	aeromonas_salmonicida_A449	0.822763	0.177237
bacteroides_sp._KGMB10229	bacteroides_uniformis_CL03T12C37	0.828905	0.171095
bacteroides_sp._KGMB10229	bacteroides_eggerthii_CL11T00C20	0.615222	0.384778
bacteroides_intestinalis_APC919-174	bacteroides_cellulosilyticus_WH2	0.745819	0.254181
proteus_sp._GOKU	proteus_vulgaris_FDAARGOS-366	0.863109	0.136891
proteus_sp._GOKU	proteus_penneri_FDAARGOS-874	0.721716	0.278284
proteus_sp._GOKU	proteus_mirabilis_N292	0.537448	0.462552
acinetobacter_baumannii_5845	acinetobacter_seifertii_FDAARGOS-1400	0.681761	0.318239
acinetobacter_baumannii_5845	acinetobacter_pittii_WP2-W18-ESBL-11	0.706484	0.293516
acinetobacter_baumannii_5845	acinetobacter_haemolyticus_AN54	0.778646	0.221354
citrobacter_sp._RHBSTW-00859	citrobacter_braakii_FDAARGOS-290	0.723925	0.276075
citrobacter_sp._RHBSTW-00859	citrobacter_youngae_NCTC13709	0.664287	0.335713
citrobacter_sp._RHBSTW-00859	citrobacter_werkmanii_UMH18	0.742176	0.257824
citrobacter_sp._RHBSTW-00859	citrobacter_koseri_FDAARGOS-646	0.748934	0.251066
citrobacter_sp._RHBSTW-00859	citrobacter_amalonaticus_92	0.810165	0.189835
citrobacter_sp._RHBSTW-00859	shigella_sp._28760	1	0
citrobacter_sp._RHBSTW-00859	escherichia_coli_RR1	1	0
citrobacter_sp._RHBSTW-00859	enterobacter_hormaechei_EC48293	1	0
citrobacter_sp._RHBSTW-00859	enterobacter_sp._18A13	1	0
clostridium_sporogenes_FDAARGOS-1491	clostridium_botulinum_NCTC-13319	0.675987	0.324013
lactococcus_garvieae_FDAARGOS-1062	lactococcus_sp._LG1074	0.855011	0.144989
brachyspira_hyodysenteriae_B-78	brachyspira_intermedia_PWS-A	0.74616	0.25384
brachyspira_hyodysenteriae_B-78	brachyspira_murdochii_DSM-12563	0.874161	0.125839
brachyspira_hyodysenteriae_B-78	brachyspira_hampsonii_NSH-16	0.834667	0.165333
clostridium_butyricum_16-3	clostridium_saccharobutylicum_NCP-258	1	0
clostridium_butyricum_16-3	clostridium_sp._C5S11	1	0
clostridium_butyricum_16-3	clostridium_septicum_VAT12	1	0
streptococcus_equinus_MDC1	streptococcus_lutetiensis_FDAARGOS-1158	0.855729	0.144271
streptococcus_equinus_MDC1	streptococcus_gallolyticus_ICDDRB-NRC-S1	0.721726	0.278274
bacteroides_thetaiotaomicron_CL11T00C24	bacteroides_caccae_FDAARGOS-1097	0.74221	0.25779
bacteroides_thetaiotaomicron_CL11T00C24	bacteroides_caecimuris_I48	0.761672	0.238328
bacteroides_thetaiotaomicron_CL11T00C24	bacteroides_xylanisolvens_CL11T00C41	0.775405	0.224595
bacteroides_thetaiotaomicron_CL11T00C24	bacteroides_ovatus_FDAARGOS-733	0.715332	0.284668
bacillus_mojavensis_UCMB5075	bacillus_tequilensis_EA-CB0015	0.799106	0.200894
bacillus_mojavensis_UCMB5075	bacillus_subtilis_ATCC-21228	0.769931	0.230069
bacillus_mojavensis_UCMB5075	bacillus_atrophaeus_GQJK17	0.643788	0.356212
bacillus_mojavensis_UCMB5075	bacillus_amyloliquefaciens_SH-B74	0.775613	0.224387
vibrio_vulnificus_FORC-017	vibrio_cholerae_RFB05	0.823271	0.176729
vibrio_vulnificus_FORC-017	vibrio_mimicus_SCCF01	0.76395	0.23605
streptococcus_lutetiensis_FDAARGOS-1158	streptococcus_infantarius_CJ18	0.814596	0.185404
streptococcus_lutetiensis_FDAARGOS-1158	streptococcus_equinus_MDC1	0.821673	0.178327
streptococcus_lutetiensis_FDAARGOS-1158	enterococcus_avium_352	1	0
klebsiella_pneumoniae_RJBSI76	klebsiella_quasipneumoniae_B6885	0.909071	0.0909293
klebsiella_pneumoniae_RJBSI76	klebsiella_variicola_03-311-0071	0.876093	0.123907
klebsiella_pneumoniae_RJBSI76	raoultella_ornithinolytica_NUITM-VR1	0.676472	0.323528
klebsiella_pneumoniae_RJBSI76	enterobacter_cloacae_E3442	0.673741	0.326259
klebsiella_pneumoniae_RJBSI76	enterobacter_hormaechei_EC48293	0.797052	0.202948
klebsiella_pneumoniae_RJBSI76	kosakonia_sp._CCTCC-M2018092	0.878571	0.121429
klebsiella_pneumoniae_RJBSI76	enterobacter_ludwigii_P101	0.396076	0.603924
klebsiella_pneumoniae_RJBSI76	klebsiella_aerogenes_FDAARGOS-641	0.839564	0.160436
klebsiella_pneumoniae_RJBSI76	enterobacter_asburiae_ATCC-35953	0.768869	0.231131
klebsiella_pneumoniae_RJBSI76	klebsiella_michiganensis_K516	0.721448	0.278552
lactococcus_sp._LG1074	lactococcus_garvieae_FDAARGOS-1062	0.88745	0.11255
shigella_dysenteriae_53-3937	escherichia_coli_RR1	0.783389	0.216611
shigella_dysenteriae_53-3937	shigella_boydii_59-248	0.80988	0.19012
shigella_dysenteriae_53-3937	escherichia_fergusonii_RHB19-C05	0.701799	0.298201
shigella_dysenteriae_53-3937	shigella_sp._28760	0.727172	0.272828
shigella_dysenteriae_53-3937	escherichia_sp._SCLE84	0.842181	0.157819
shigella_dysenteriae_53-3937	klebsiella_sp._RHBSTW-00464	0.842329	0.157671
shigella_dysenteriae_53-3937	raoultella_ornithinolytica_NUITM-VR1	0	1
shigella_dysenteriae_53-3937	shigella_flexneri_61-4982	0.787925	0.212075
shigella_dysenteriae_53-3937	escherichia_albertii_CB9786	0.673962	0.326038
shigella_dysenteriae_53-3937	escherichia_marmotae_RHBSTW-00605	0.463992	0.536008
acinetobacter_seifertii_FDAARGOS-1400	acinetobacter_pittii_WP2-W18-ESBL-11	0.84281	0.15719
acinetobacter_seifertii_FDAARGOS-1400	acinetobacter_baumannii_5845	0.516538	0.483462
proteus_mirabilis_N292	proteus_sp._GOKU	0.698536	0.301464
proteus_mirabilis_N292	proteus_penneri_FDAARGOS-874	0.800068	0.199932
proteus_mirabilis_N292	proteus_vulgaris_FDAARGOS-366	0.828705	0.171295
pantoea_vagans_PV989	pantoea_sp._At-9b	0.798783	0.201217
pantoea_vagans_PV989	citrobacter_sp._RHBSTW-00859	1	0
shigella_flexneri_61-4982	shigella_boydii_59-248	0.7157	0.2843
shigella_flexneri_61-4982	shigella_sp._28760	0.828618	0.171382
shigella_flexneri_61-4982	escherichia_coli_RR1	0.875407	0.124593
shigella_flexneri_61-4982	shigella_dysenteriae_53-3937	0.777144	0.222856
shigella_flexneri_61-4982	escherichia_fergusonii_RHB19-C05	0.742079	0.257921
shigella_flexneri_61-4982	escherichia_albertii_CB9786	0.758595	0.241405
shigella_flexneri_61-4982	escherichia_marmotae_RHBSTW-00605	0.85877	0.14123
shigella_flexneri_61-4982	citrobacter_koseri_FDAARGOS-646	0.779655	0.220345
shigella_flexneri_61-4982	citrobacter_werkmanii_UMH18	0.701661	0.298339
shigella_flexneri_61-4982	escherichia_sp._SCLE84	0.8074	0.1926
shigella_flexneri_61-4982	citrobacter_sp._RHBSTW-00859	0.45	0.55
proteus_penneri_FDAARGOS-874	proteus_vulgaris_FDAARGOS-366	0.77779	0.22221
proteus_penneri_FDAARGOS-874	proteus_sp._GOKU	0.844859	0.155141
proteus_penneri_FDAARGOS-874	proteus_mirabilis_N292	0.721814	0.278186
proteus_penneri_FDAARGOS-874	morganella_morganii_ZJD581	1	0
proteus_penneri_FDAARGOS-874	providencia_sp._1701011	0.849307	0.150693
proteus_penneri_FDAARGOS-874	providencia_vermicola_P8538	1	0
proteus_penneri_FDAARGOS-874	providencia_heimbachae_NCTC12003	1	0
bacteroides_heparinolyticus_F0111	bacteroides_caecimuris_I48	0.166262	0.833738
citrobacter_braakii_FDAARGOS-290	citrobacter_sp._RHBSTW-00859	0.88071	0.11929
citrobacter_braakii_FDAARGOS-290	citrobacter_youngae_NCTC13709	0.825641	0.174359
citrobacter_braakii_FDAARGOS-290	klebsiella_aerogenes_FDAARGOS-641	0.826438	0.173562
citrobacter_braakii_FDAARGOS-290	citrobacter_freundii_RHBSTW-00408	0.663316	0.336684
citrobacter_braakii_FDAARGOS-290	klebsiella_sp._RHBSTW-00464	0.440713	0.559287
citrobacter_braakii_FDAARGOS-290	citrobacter_amalonaticus_92	0.468636	0.531364
citrobacter_braakii_FDAARGOS-290	kluyvera_intermedia_N2-1	0.503092	0.496908
citrobacter_braakii_FDAARGOS-290	citrobacter_werkmanii_UMH18	0.757963	0.242037
citrobacter_braakii_FDAARGOS-290	raoultella_ornithinolytica_NUITM-VR1	0.340969	0.659031
citrobacter_braakii_FDAARGOS-290	enterobacter_cloacae_E3442	0.847048	0.152952
citrobacter_braakii_FDAARGOS-290	enterobacter_ludwigii_P101	0.513405	0.486595
citrobacter_braakii_FDAARGOS-290	shigella_sp._28760	0.605119	0.394881
citrobacter_braakii_FDAARGOS-290	salmonella_enterica_USDA-ARS-USMARC-1727	0.504597	0.495403
citrobacter_braakii_FDAARGOS-290	enterobacter_asburiae_ATCC-35953	0.972357	0.027643
citrobacter_braakii_FDAARGOS-290	escherichia_sp._SCLE84	0.719459	0.280541
citrobacter_braakii_FDAARGOS-290	klebsiella_quasipneumoniae_B6885	0.506448	0.493552
citrobacter_braakii_FDAARGOS-290	klebsiella_pneumoniae_RJBSI76	0.5093	0.4907
lactobacillus_johnsonii_DC22.2	lactobacillus_gasseri_HL70	0.883315	0.116685
lactobacillus_amylovorus_1394N20	lactobacillus_acidophilus_FSI4	0	1
lactobacillus_amylovorus_1394N20	lactobacillus_crispatus_B4	0	1
aeromonas_veronii_ZfB1	aeromonas_allosaccharophila_FDAARGOS-933	0.801277	0.198723
aeromonas_veronii_ZfB1	aeromonas_caviae_WP8-S17-ESBL-03	0.757144	0.242856
aeromonas_veronii_ZfB1	aeromonas_dhakensis_71431	1	0
aeromonas_veronii_ZfB1	aeromonas_jandaei_JUNP479	0.857657	0.142343
aeromonas_veronii_ZfB1	aeromonas_sp._FDAARGOS-1408	0.98494	0.0150596
aeromonas_veronii_ZfB1	aeromonas_enteropelogenes_FDAARGOS-1510	0.89933	0.10067
aeromonas_veronii_ZfB1	aeromonas_salmonicida_A449	0.896391	0.103609
aeromonas_veronii_ZfB1	aeromonas_media_T0.1-19	0.978042	0.0219577
aeromonas_veronii_ZfB1	aeromonas_hydrophila_NJ-35	0.659429	0.340571
bacillus_licheniformis_BL-010	bacillus_subtilis_ATCC-21228	0.690094	0.309906
bacillus_licheniformis_BL-010	bacillus_tequilensis_EA-CB0015	1	0
acinetobacter_calcoaceticus_ARu19	acinetobacter_pittii_WP2-W18-ESBL-11	0	1
acinetobacter_calcoaceticus_ARu19	acinetobacter_seifertii_FDAARGOS-1400	0	1
acinetobacter_calcoaceticus_ARu19	acinetobacter_baumannii_5845	0	1
streptococcus_suis_D12	streptococcus_parasuis_H35	0.797968	0.202032
treponema_medium_ATCC-700293	treponema_sp._OMZ-838-(ATCC-700772)	0.529302	0.470698
treponema_medium_ATCC-700293	treponema_vincentii_OMZ-804	0.633471	0.366529
raoultella_ornithinolytica_NUITM-VR1	klebsiella_variicola_03-311-0071	0.837613	0.162387
raoultella_ornithinolytica_NUITM-VR1	klebsiella_pneumoniae_RJBSI76	0.599676	0.400324
raoultella_ornithinolytica_NUITM-VR1	klebsiella_quasipneumoniae_B6885	0.832632	0.167368
raoultella_ornithinolytica_NUITM-VR1	enterobacter_cloacae_E3442	0.786344	0.213656
raoultella_ornithinolytica_NUITM-VR1	enterobacter_hormaechei_EC48293	0.85475	0.14525
raoultella_ornithinolytica_NUITM-VR1	citrobacter_amalonaticus_92	0.610373	0.389627
raoultella_ornithinolytica_NUITM-VR1	klebsiella_sp._RHBSTW-00464	0.613882	0.386118
raoultella_ornithinolytica_NUITM-VR1	citrobacter_freundii_RHBSTW-00408	0.803043	0.196957
raoultella_ornithinolytica_NUITM-VR1	citrobacter_youngae_NCTC13709	1	0
raoultella_ornithinolytica_NUITM-VR1	klebsiella_aerogenes_FDAARGOS-641	0.830073	0.169927
raoultella_ornithinolytica_NUITM-VR1	enterobacter_asburiae_ATCC-35953	0.814321	0.185679
raoultella_ornithinolytica_NUITM-VR1	enterobacter_ludwigii_P101	0.528593	0.471407
raoultella_ornithinolytica_NUITM-VR1	kosakonia_sp._CCTCC-M2018092	1	0
raoultella_ornithinolytica_NUITM-VR1	salmonella_enterica_USDA-ARS-USMARC-1727	0.525036	0.474964
raoultella_ornithinolytica_NUITM-VR1	klebsiella_michiganensis_K516	0.720054	0.279946
aeromonas_salmonicida_A449	aeromonas_veronii_ZfB1	0.884344	0.115656
aeromonas_salmonicida_A449	aeromonas_allosaccharophila_FDAARGOS-933	0.766031	0.233969
aeromonas_salmonicida_A449	aeromonas_caviae_WP8-S17-ESBL-03	0.76311	0.23689
aeromonas_salmonicida_A449	aeromonas_jandaei_JUNP479	0.812643	0.187357
aeromonas_salmonicida_A449	aeromonas_enteropelogenes_FDAARGOS-1510	0.715243	0.284757
aeromonas_salmonicida_A449	aeromonas_media_T0.1-19	0.603937	0.396063
aeromonas_salmonicida_A449	aeromonas_hydrophila_NJ-35	0.578488	0.421512
aeromonas_salmonicida_A449	aeromonas_sp._FDAARGOS-1408	0.712731	0.287269
aeromonas_salmonicida_A449	aeromonas_dhakensis_71431	0.754693	0.245307
citrobacter_werkmanii_UMH18	citrobacter_freundii_RHBSTW-00408	0.87065	0.12935
citrobacter_werkmanii_UMH18	citrobacter_sp._RHBSTW-00859	0.666799	0.333201
citrobacter_werkmanii_UMH18	citrobacter_youngae_NCTC13709	0.693689	0.306311
citrobacter_werkmanii_UMH18	shigella_sp._28760	0.535548	0.464452
citrobacter_werkmanii_UMH18	escherichia_sp._SCLE84	0.783473	0.216527
citrobacter_werkmanii_UMH18	citrobacter_amalonaticus_92	0.716128	0.283872
citrobacter_werkmanii_UMH18	salmonella_enterica_USDA-ARS-USMARC-1727	0.566212	0.433788
citrobacter_werkmanii_UMH18	klebsiella_sp._RHBSTW-00464	0.599999	0.400001
citrobacter_werkmanii_UMH18	klebsiella_aerogenes_FDAARGOS-641	0.846043	0.153957
citrobacter_werkmanii_UMH18	klebsiella_pneumoniae_RJBSI76	0.49454	0.50546
citrobacter_werkmanii_UMH18	kluyvera_intermedia_N2-1	0.555165	0.444835
citrobacter_werkmanii_UMH18	raoultella_ornithinolytica_NUITM-VR1	0.403939	0.596061
citrobacter_werkmanii_UMH18	enterobacter_cloacae_E3442	0.844959	0.155041
citrobacter_werkmanii_UMH18	enterobacter_ludwigii_P101	0.561592	0.438408
citrobacter_werkmanii_UMH18	enterobacter_asburiae_ATCC-35953	0.748969	0.251031
citrobacter_werkmanii_UMH18	klebsiella_quasipneumoniae_B6885	0.404228	0.595772
serratia_proteamaculans_336X	serratia_marcescens_95	1	0
aeromonas_media_T0.1-19	aeromonas_caviae_WP8-S17-ESBL-03	0.735623	0.264377
aeromonas_media_T0.1-19	aeromonas_hydrophila_NJ-35	0.769762	0.230238
aeromonas_media_T0.1-19	klebsiella_sp._RHBSTW-00464	0	1
aeromonas_media_T0.1-19	serratia_marcescens_95	0	1
aeromonas_media_T0.1-19	raoultella_ornithinolytica_NUITM-VR1	0	1
aeromonas_media_T0.1-19	citrobacter_sp._RHBSTW-00859	0	1
aeromonas_media_T0.1-19	enterobacter_asburiae_ATCC-35953	0.882353	0.117647
aeromonas_media_T0.1-19	escherichia_coli_RR1	1	0
aeromonas_media_T0.1-19	aeromonas_allosaccharophila_FDAARGOS-933	0.75039	0.24961
aeromonas_media_T0.1-19	aeromonas_jandaei_JUNP479	0.844435	0.155565
aeromonas_media_T0.1-19	aeromonas_veronii_ZfB1	0.699844	0.300156
aeromonas_media_T0.1-19	aeromonas_salmonicida_A449	0.600885	0.399115
aeromonas_media_T0.1-19	aeromonas_enteropelogenes_FDAARGOS-1510	0.812845	0.187155
aeromonas_media_T0.1-19	aeromonas_sp._FDAARGOS-1408	0.664079	0.335921
aeromonas_allosaccharophila_FDAARGOS-933	aeromonas_veronii_ZfB1	0.8333	0.1667
aeromonas_allosaccharophila_FDAARGOS-933	aeromonas_dhakensis_71431	0.785453	0.214547
aeromonas_allosaccharophila_FDAARGOS-933	aeromonas_caviae_WP8-S17-ESBL-03	0.874719	0.125281
aeromonas_allosaccharophila_FDAARGOS-933	aeromonas_sp._FDAARGOS-1408	0.818908	0.181092
aeromonas_allosaccharophila_FDAARGOS-933	aeromonas_hydrophila_NJ-35	0.702909	0.297091
aeromonas_allosaccharophila_FDAARGOS-933	aeromonas_jandaei_JUNP479	0.710809	0.289191
aeromonas_allosaccharophila_FDAARGOS-933	aeromonas_enteropelogenes_FDAARGOS-1510	0.807	0.193
aeromonas_allosaccharophila_FDAARGOS-933	aeromonas_salmonicida_A449	0.927903	0.0720969
aeromonas_allosaccharophila_FDAARGOS-933	aeromonas_media_T0.1-19	0.589658	0.410342
yersinia_enterocolitica_FDAARGOS-1090	yersinia_frederiksenii_FDAARGOS-418	0.850734	0.149266
yersinia_enterocolitica_FDAARGOS-1090	yersinia_pseudotuberculosis_YPIII	0.684279	0.315721
yersinia_enterocolitica_FDAARGOS-1090	rahnella_aquatilis_KM12	1	0
acinetobacter_haemolyticus_AN54	acinetobacter_baumannii_5845	0.829935	0.170065
acinetobacter_haemolyticus_AN54	acinetobacter_seifertii_FDAARGOS-1400	0.907379	0.0926206
acinetobacter_haemolyticus_AN54	acinetobacter_junii_INC8271	0.431254	0.568746
pseudomonas_stutzeri_S116	pseudomonas_tohonis_TUM18999	1	0
pseudomonas_stutzeri_S116	pseudomonas_otitidis_CSMC7.1	1	0
pseudomonas_stutzeri_S116	pseudomonas_putida_1290	1	0
brevibacillus_agri_DSM-6348	brevibacillus_brevis_DZQ7	1	0
bacillus_safensis_U14-5	bacillus_altitudinis_NJ-V	0.846978	0.153022
bacillus_safensis_U14-5	bacillus_pumilus_SAFR-032	0.879065	0.120935
bacillus_safensis_U14-5	bacillus_mojavensis_UCMB5075	1	0
bacillus_altitudinis_NJ-V	bacillus_pumilus_SAFR-032	0.794841	0.205159
bacillus_altitudinis_NJ-V	bacillus_safensis_U14-5	0.713667	0.286333
salmonella_enterica_USDA-ARS-USMARC-1727	salmonella_sp._SSDFZ54	0.773313	0.226687
salmonella_enterica_USDA-ARS-USMARC-1727	klebsiella_quasipneumoniae_B6885	0.780869	0.219131
salmonella_enterica_USDA-ARS-USMARC-1727	shigella_sp._28760	0.744615	0.255385
salmonella_enterica_USDA-ARS-USMARC-1727	escherichia_sp._SCLE84	0.774405	0.225595
salmonella_enterica_USDA-ARS-USMARC-1727	citrobacter_youngae_NCTC13709	0.802952	0.197048
salmonella_enterica_USDA-ARS-USMARC-1727	citrobacter_sp._RHBSTW-00859	1	0
salmonella_enterica_USDA-ARS-USMARC-1727	citrobacter_freundii_RHBSTW-00408	0.759257	0.240743
salmonella_enterica_USDA-ARS-USMARC-1727	citrobacter_amalonaticus_92	0.554192	0.445808
salmonella_enterica_USDA-ARS-USMARC-1727	citrobacter_koseri_FDAARGOS-646	0.532289	0.467711
bacillus_tequilensis_EA-CB0015	bacillus_subtilis_ATCC-21228	0.781729	0.218271
bacillus_tequilensis_EA-CB0015	bacillus_mojavensis_UCMB5075	0.773714	0.226286
bacillus_tequilensis_EA-CB0015	bacillus_atrophaeus_GQJK17	0.6436	0.3564
bacillus_tequilensis_EA-CB0015	bacillus_amyloliquefaciens_SH-B74	0.829895	0.170105
streptococcus_pneumoniae_TVO-1901939	streptococcus_oralis_FDAARGOS-885	0	1
pseudomonas_otitidis_CSMC7.1	pseudomonas_tohonis_TUM18999	1	0
kocuria_rhizophila_DC2201	kocuria_sp._BT304	0.830832	0.169168
escherichia_albertii_CB9786	escherichia_sp._SCLE84	0.77635	0.22365
escherichia_albertii_CB9786	shigella_boydii_59-248	0.634225	0.365775
escherichia_albertii_CB9786	escherichia_fergusonii_RHB19-C05	0.842565	0.157435
escherichia_albertii_CB9786	shigella_flexneri_61-4982	0.772964	0.227036
escherichia_albertii_CB9786	klebsiella_variicola_03-311-0071	0.75855	0.24145
escherichia_albertii_CB9786	enterobacter_ludwigii_P101	0.780582	0.219418
escherichia_albertii_CB9786	shigella_sp._28760	0.848422	0.151578
escherichia_albertii_CB9786	escherichia_coli_RR1	0.757897	0.242103
escherichia_albertii_CB9786	enterobacter_asburiae_ATCC-35953	0.458696	0.541304
escherichia_albertii_CB9786	citrobacter_amalonaticus_92	0.805921	0.194079
escherichia_albertii_CB9786	kosakonia_sp._CCTCC-M2018092	1	0
escherichia_albertii_CB9786	enterobacter_cloacae_E3442	0.350496	0.649504
escherichia_albertii_CB9786	citrobacter_youngae_NCTC13709	0.609406	0.390594
escherichia_albertii_CB9786	salmonella_enterica_USDA-ARS-USMARC-1727	0.709691	0.290309
escherichia_albertii_CB9786	raoultella_ornithinolytica_NUITM-VR1	1	0
escherichia_albertii_CB9786	shigella_dysenteriae_53-3937	0.752569	0.247431
escherichia_albertii_CB9786	citrobacter_koseri_FDAARGOS-646	0.799407	0.200593
escherichia_albertii_CB9786	citrobacter_sp._RHBSTW-00859	0.705864	0.294136
escherichia_albertii_CB9786	citrobacter_freundii_RHBSTW-00408	0.777781	0.222219
escherichia_albertii_CB9786	escherichia_marmotae_RHBSTW-00605	0.64857	0.35143
yersinia_frederiksenii_FDAARGOS-418	yersinia_enterocolitica_FDAARGOS-1090	0.759532	0.240468
yersinia_frederiksenii_FDAARGOS-418	yersinia_pseudotuberculosis_YPIII	0.718145	0.281855
yersinia_frederiksenii_FDAARGOS-418	rahnella_aquatilis_KM12	1	0
yersinia_frederiksenii_FDAARGOS-418	yersinia_intermedia_Y228	0.719951	0.280049
klebsiella_sp._RHBSTW-00464	klebsiella_michiganensis_K516	0.784157	0.215843
acinetobacter_sp._Tol-5	acinetobacter_johnsonii_E10B	0.697059	0.302941
acinetobacter_sp._Tol-5	acinetobacter_indicus_TQ04	0.756261	0.243739
acinetobacter_sp._Tol-5	acinetobacter_lwoffii_FDAARGOS-552	0.768448	0.231552
acinetobacter_sp._Tol-5	acinetobacter_haemolyticus_AN54	1	0
acinetobacter_sp._Tol-5	acinetobacter_pittii_WP2-W18-ESBL-11	1	0
acinetobacter_sp._Tol-5	acinetobacter_junii_INC8271	1	0
bacillus_pumilus_SAFR-032	bacillus_altitudinis_NJ-V	0.808805	0.191195
bacillus_pumilus_SAFR-032	bacillus_safensis_U14-5	0.698044	0.301956
yersinia_pseudotuberculosis_YPIII	yersinia_frederiksenii_FDAARGOS-418	0.826799	0.173201
yersinia_pseudotuberculosis_YPIII	yersinia_enterocolitica_FDAARGOS-1090	0.717442	0.282558
yersinia_pseudotuberculosis_YPIII	rahnella_aquatilis_KM12	1	0
yersinia_pseudotuberculosis_YPIII	hafnia_alvei_HUMV-5920	0.736227	0.263773
yersinia_pseudotuberculosis_YPIII	yersinia_intermedia_Y228	0.781856	0.218144
serratia_fonticola_HH13	serratia_marcescens_95	1	0
cronobacter_sakazakii_GZcsf-1	cronobacter_malonaticus_CMCC45402	0.890767	0.109233
cronobacter_sakazakii_GZcsf-1	kosakonia_sp._CCTCC-M2018092	0.737859	0.262141
cronobacter_sakazakii_GZcsf-1	klebsiella_quasipneumoniae_B6885	0.542084	0.457916
cronobacter_sakazakii_GZcsf-1	klebsiella_pneumoniae_RJBSI76	0.358636	0.641364
cronobacter_sakazakii_GZcsf-1	enterobacter_cloacae_E3442	0.799193	0.200807
cronobacter_sakazakii_GZcsf-1	enterobacter_ludwigii_P101	0.502867	0.497133
cronobacter_sakazakii_GZcsf-1	shigella_sp._28760	0.729233	0.270767
cronobacter_sakazakii_GZcsf-1	escherichia_sp._SCLE84	0.812817	0.187183
cronobacter_sakazakii_GZcsf-1	salmonella_enterica_USDA-ARS-USMARC-1727	0.707107	0.292893
cronobacter_sakazakii_GZcsf-1	enterobacter_asburiae_ATCC-35953	0.813083	0.186917
cronobacter_sakazakii_GZcsf-1	citrobacter_amalonaticus_92	0.516579	0.483421
cronobacter_sakazakii_GZcsf-1	citrobacter_koseri_FDAARGOS-646	0.53918	0.46082
cronobacter_sakazakii_GZcsf-1	citrobacter_sp._RHBSTW-00859	0.354439	0.645561
cronobacter_sakazakii_GZcsf-1	citrobacter_youngae_NCTC13709	1	0
bacillus_paralicheniformis_J41TS8	bacillus_licheniformis_BL-010	0	1
bacillus_paralicheniformis_J41TS8	bacillus_tequilensis_EA-CB0015	0	1
bacillus_paralicheniformis_J41TS8	bacillus_atrophaeus_GQJK17	0	1
bacillus_paralicheniformis_J41TS8	bacillus_mojavensis_UCMB5075	0	1
proteus_vulgaris_FDAARGOS-366	proteus_sp._GOKU	0.740669	0.259331
proteus_vulgaris_FDAARGOS-366	proteus_penneri_FDAARGOS-874	0.794275	0.205725
escherichia_marmotae_RHBSTW-00605	escherichia_albertii_CB9786	0.82783	0.17217
escherichia_marmotae_RHBSTW-00605	shigella_sp._28760	0.838354	0.161646
escherichia_marmotae_RHBSTW-00605	escherichia_fergusonii_RHB19-C05	0.732816	0.267184
escherichia_marmotae_RHBSTW-00605	shigella_dysenteriae_53-3937	0.664936	0.335064
escherichia_marmotae_RHBSTW-00605	escherichia_coli_RR1	0.820761	0.179239
escherichia_marmotae_RHBSTW-00605	shigella_boydii_59-248	0.761765	0.238235
escherichia_marmotae_RHBSTW-00605	citrobacter_werkmanii_UMH18	0.378924	0.621076
escherichia_marmotae_RHBSTW-00605	escherichia_sp._SCLE84	0.744793	0.255207
escherichia_marmotae_RHBSTW-00605	shigella_flexneri_61-4982	0.631729	0.368271
shigella_boydii_59-248	shigella_sp._28760	0.814828	0.185172
shigella_boydii_59-248	escherichia_coli_RR1	0.854616	0.145384
shigella_boydii_59-248	shigella_dysenteriae_53-3937	0.849511	0.150489
shigella_boydii_59-248	escherichia_fergusonii_RHB19-C05	0.761539	0.238461
shigella_boydii_59-248	shigella_flexneri_61-4982	0.80379	0.19621
shigella_boydii_59-248	escherichia_albertii_CB9786	0.731091	0.268909
shigella_boydii_59-248	escherichia_marmotae_RHBSTW-00605	0.874227	0.125773
shigella_boydii_59-248	citrobacter_koseri_FDAARGOS-646	0.763202	0.236798
shigella_boydii_59-248	citrobacter_werkmanii_UMH18	0.703598	0.296402
shigella_boydii_59-248	escherichia_sp._SCLE84	0.811865	0.188135
bacillus_atrophaeus_GQJK17	bacillus_tequilensis_EA-CB0015	0.594729	0.405271
bacillus_atrophaeus_GQJK17	bacillus_mojavensis_UCMB5075	0.504865	0.495135
bacillus_atrophaeus_GQJK17	bacillus_amyloliquefaciens_SH-B74	0.2447	0.7553
bacillus_atrophaeus_GQJK17	bacillus_subtilis_ATCC-21228	0.808563	0.191437
streptomyces_xanthii_CRXT-Y-14	streptomyces_sp._135	0.749703	0.250297
streptomyces_xanthii_CRXT-Y-14	streptomyces_albidoflavus_W68	0.726961	0.273039
streptomyces_xanthii_CRXT-Y-14	streptomyces_genisteinicus_CRPJ-33	0.66155	0.33845
streptomyces_xanthii_CRXT-Y-14	streptomyces_roseirectus_CRXT-G-22	0.72765	0.27235
acinetobacter_lwoffii_FDAARGOS-552	acinetobacter_sp._Tol-5	0	1
vibrio_cholerae_RFB05	vibrio_mimicus_SCCF01	0.333333	0.666667
staphylococcus_saprophyticus_FDAARGOS-137	staphylococcus_xylosus_TMW-2.1602	0.786205	0.213795
brachyspira_intermedia_PWS-A	brachyspira_hyodysenteriae_B-78	0.854025	0.145975
brachyspira_murdochii_DSM-12563	brachyspira_hampsonii_NSH-16	0.851964	0.148036
brachyspira_murdochii_DSM-12563	brachyspira_hyodysenteriae_B-78	0.762404	0.237596
campylobacter_sp._RM16192	campylobacter_jejuni_NCTC-12664	0.904391	0.095609
campylobacter_sp._RM16192	campylobacter_coli_C203110	0.723358	0.276642
microbacterium_atlanticum_WY121	microbacterium_cremeum_NY27	0.533485	0.466515
staphylococcus_pasteuri_3C	staphylococcus_warneri_NCTC11044	0.739188	0.260812
providencia_sp._1701011	providencia_rettgeri_BML2496	0.79313	0.20687
providencia_sp._1701011	providencia_alcalifaciens_LHC2-1	0.878142	0.121858
providencia_sp._1701011	providencia_heimbachae_NCTC12003	0.811252	0.188748
providencia_sp._1701011	providencia_vermicola_P8538	0.999999	5.96085e-07
providencia_sp._1701011	morganella_morganii_ZJD581	1	0
providencia_sp._1701011	pantoea_vagans_PV989	1	0
providencia_sp._1701011	klebsiella_michiganensis_K516	1	0
providencia_sp._1701011	raoultella_ornithinolytica_NUITM-VR1	1	0
bacillus_anthracis_AF039	bacillus_paranthracis_Gxun-30	0	1
bacillus_anthracis_AF039	bacillus_thuringiensis_BT62	0	1
bacillus_anthracis_AF039	bacillus_cereus_FORC60	0	1
escherichia_fergusonii_RHB19-C05	escherichia_coli_RR1	0.831217	0.168783
escherichia_fergusonii_RHB19-C05	shigella_dysenteriae_53-3937	0.808213	0.191787
escherichia_fergusonii_RHB19-C05	shigella_sp._28760	0.869822	0.130178
escherichia_fergusonii_RHB19-C05	shigella_boydii_59-248	0.804752	0.195248
escherichia_fergusonii_RHB19-C05	escherichia_albertii_CB9786	0.592291	0.407709
escherichia_fergusonii_RHB19-C05	escherichia_marmotae_RHBSTW-00605	0.820169	0.179831
escherichia_fergusonii_RHB19-C05	escherichia_sp._SCLE84	0.761504	0.238496
escherichia_fergusonii_RHB19-C05	citrobacter_werkmanii_UMH18	0.835784	0.164216
escherichia_fergusonii_RHB19-C05	citrobacter_koseri_FDAARGOS-646	0.518155	0.481845
escherichia_fergusonii_RHB19-C05	shigella_flexneri_61-4982	0.810886	0.189114
bacillus_cereus_FORC60	bacillus_paranthracis_Gxun-30	0.880066	0.119934
bacillus_cereus_FORC60	bacillus_thuringiensis_BT62	0.776031	0.223969
citrobacter_koseri_FDAARGOS-646	citrobacter_amalonaticus_92	0.599332	0.400668
citrobacter_koseri_FDAARGOS-646	citrobacter_werkmanii_UMH18	0.744822	0.255178
citrobacter_koseri_FDAARGOS-646	shigella_boydii_59-248	0.750669	0.249331
citrobacter_koseri_FDAARGOS-646	escherichia_albertii_CB9786	0.555224	0.444776
citrobacter_koseri_FDAARGOS-646	shigella_sp._28760	0.827782	0.172218
citrobacter_koseri_FDAARGOS-646	escherichia_fergusonii_RHB19-C05	0.672209	0.327791
citrobacter_koseri_FDAARGOS-646	escherichia_coli_RR1	0.592995	0.407005
citrobacter_koseri_FDAARGOS-646	escherichia_marmotae_RHBSTW-00605	0.815335	0.184665
citrobacter_koseri_FDAARGOS-646	shigella_dysenteriae_53-3937	0.188381	0.811619
citrobacter_koseri_FDAARGOS-646	citrobacter_braakii_FDAARGOS-290	0.991128	0.00887227
escherichia_sp._SCLE84	shigella_dysenteriae_53-3937	0.787183	0.212817
escherichia_sp._SCLE84	shigella_boydii_59-248	0.831094	0.168906
escherichia_sp._SCLE84	shigella_flexneri_61-4982	0.770959	0.229041
escherichia_sp._SCLE84	escherichia_fergusonii_RHB19-C05	0.817415	0.182585
escherichia_sp._SCLE84	escherichia_marmotae_RHBSTW-00605	0.365104	0.634896
escherichia_sp._SCLE84	escherichia_coli_RR1	0.769456	0.230544
escherichia_sp._SCLE84	shigella_sp._28760	0.786791	0.213209
escherichia_sp._SCLE84	kosakonia_sp._CCTCC-M2018092	1	0
escherichia_sp._SCLE84	citrobacter_amalonaticus_92	0.814371	0.185629
escherichia_sp._SCLE84	citrobacter_youngae_NCTC13709	0.708457	0.291543
escherichia_sp._SCLE84	citrobacter_sp._RHBSTW-00859	0.697627	0.302373
escherichia_sp._SCLE84	citrobacter_koseri_FDAARGOS-646	0.590415	0.409585
escherichia_sp._SCLE84	salmonella_enterica_USDA-ARS-USMARC-1727	0.612517	0.387483
escherichia_sp._SCLE84	escherichia_albertii_CB9786	0.637503	0.362497
lactobacillus_crispatus_B4	lactobacillus_acidophilus_FSI4	0.823145	0.176855
bifidobacterium_adolescentis_PRL2019	bifidobacterium_pseudocatenulatum_YIT11952	0.851181	0.148819
enterococcus_gallinarum_EGM181	enterococcus_sp._FDAARGOS-553	0.791303	0.208697
listeria_monocytogenes_NCCP-14714	listeria_ivanovii_NCTC11846	0.848764	0.151236
vibrio_mimicus_SCCF01	vibrio_cholerae_RFB05	0.801049	0.198951
vibrio_mimicus_SCCF01	vibrio_sp._HDW18	0.828488	0.171512
enterobacter_asburiae_ATCC-35953	enterobacter_sp._18A13	0.853186	0.146814
enterobacter_asburiae_ATCC-35953	citrobacter_koseri_FDAARGOS-646	0.865933	0.134067
enterobacter_asburiae_ATCC-35953	escherichia_sp._SCLE84	0.797378	0.202622
enterobacter_asburiae_ATCC-35953	shigella_dysenteriae_53-3937	0.000216169	0.999784
enterobacter_asburiae_ATCC-35953	klebsiella_michiganensis_K516	0.720769	0.279231
enterobacter_asburiae_ATCC-35953	shigella_sp._28760	0.807977	0.192023
enterobacter_asburiae_ATCC-35953	enterobacter_hormaechei_EC48293	0.610097	0.389903
enterobacter_asburiae_ATCC-35953	klebsiella_pneumoniae_RJBSI76	0.721076	0.278924
enterobacter_asburiae_ATCC-35953	citrobacter_werkmanii_UMH18	0.840976	0.159024
enterobacter_asburiae_ATCC-35953	kosakonia_sp._CCTCC-M2018092	0.595005	0.404995
enterobacter_asburiae_ATCC-35953	citrobacter_freundii_RHBSTW-00408	0.466307	0.533693
enterobacter_asburiae_ATCC-35953	enterobacter_ludwigii_P101	0.779785	0.220215
enterobacter_asburiae_ATCC-35953	shigella_boydii_59-248	0.676826	0.323174
enterobacter_asburiae_ATCC-35953	enterobacter_cloacae_E3442	0.81675	0.18325
enterobacter_asburiae_ATCC-35953	klebsiella_variicola_03-311-0071	0.712675	0.287325
enterobacter_asburiae_ATCC-35953	klebsiella_quasipneumoniae_B6885	0.522961	0.477039
enterobacter_asburiae_ATCC-35953	klebsiella_aerogenes_FDAARGOS-641	0.452441	0.547559
enterobacter_asburiae_ATCC-35953	raoultella_ornithinolytica_NUITM-VR1	0.714334	0.285666
enterobacter_asburiae_ATCC-35953	salmonella_enterica_USDA-ARS-USMARC-1727	0.530492	0.469508
enterobacter_asburiae_ATCC-35953	citrobacter_youngae_NCTC13709	0.697748	0.302252
enterobacter_asburiae_ATCC-35953	klebsiella_sp._RHBSTW-00464	0.719645	0.280355
enterobacter_asburiae_ATCC-35953	citrobacter_amalonaticus_92	0.743047	0.256953
enterobacter_asburiae_ATCC-35953	citrobacter_sp._RHBSTW-00859	1	0
pseudomonas_sp._Ost2	pseudomonas_putida_1290	0.733121	0.266879
pseudomonas_sp._Ost2	pseudomonas_tructae_SNU-WT1	0.699462	0.300538
bacteroides_cellulosilyticus_WH2	bacteroides_intestinalis_APC919-174	0.84771	0.15229
bacteroides_cellulosilyticus_WH2	bacteroides_caecimuris_I48	1	0
listeria_ivanovii_NCTC11846	listeria_monocytogenes_NCCP-14714	0	1
phocaeicola_dorei_JR01	phocaeicola_vulgatus_CL06T03C24	0.803739	0.196261
pediococcus_sp._MR001	pediococcus_pentosaceus_FDAARGOS-1009	0.789382	0.210618
pediococcus_sp._MR001	pediococcus_acidilactici_pll	1	0
pediococcus_sp._MR001	lactiplantibacillus_plantarum_ATG-K8	0.333333	0.666667
enterococcus_durans_FDAARGOS-1437	enterococcus_faecium_UAMSEF-20	0.792806	0.207194
enterococcus_durans_FDAARGOS-1437	enterococcus_mundtii_15-1A	0.683479	0.316521
carnobacterium_maltaromaticum_TMW-2.1581	enterococcus_durans_FDAARGOS-1437	0	1
enterococcus_mundtii_15-1A	enterococcus_durans_FDAARGOS-1437	0.440209	0.559791
enterococcus_mundtii_15-1A	enterococcus_faecium_UAMSEF-20	0.46611	0.53389
lactobacillus_acidophilus_FSI4	lactobacillus_crispatus_B4	0.867398	0.132602
enterobacter_sp._18A13	enterobacter_cloacae_E3442	0.819878	0.180122
enterobacter_sp._18A13	enterobacter_hormaechei_EC48293	0.832162	0.167838
enterobacter_sp._18A13	leclercia_adecarboxylata_P12375	0.822413	0.177587
enterobacter_sp._18A13	enterobacter_asburiae_ATCC-35953	0.731228	0.268772
streptococcus_gallolyticus_ICDDRB-NRC-S1	streptococcus_infantarius_CJ18	0.615408	0.384592
streptococcus_gallolyticus_ICDDRB-NRC-S1	streptococcus_equinus_MDC1	0.542781	0.457219
shigella_sp._28760	escherichia_coli_RR1	0.826534	0.173466
shigella_sp._28760	shigella_boydii_59-248	0.786352	0.213648
shigella_sp._28760	escherichia_fergusonii_RHB19-C05	0.772217	0.227783
shigella_sp._28760	shigella_dysenteriae_53-3937	0.82971	0.17029
shigella_sp._28760	escherichia_albertii_CB9786	0.803485	0.196515
shigella_sp._28760	escherichia_marmotae_RHBSTW-00605	0.849635	0.150365
shigella_sp._28760	escherichia_sp._SCLE84	0.823805	0.176195
shigella_sp._28760	citrobacter_werkmanii_UMH18	0.82953	0.17047
shigella_sp._28760	citrobacter_koseri_FDAARGOS-646	0.638731	0.361269
shigella_sp._28760	shigella_flexneri_61-4982	0.845178	0.154822
shigella_sp._28760	cronobacter_sakazakii_GZcsf-1	0.671733	0.328267
shigella_sp._28760	cronobacter_malonaticus_CMCC45402	0.51886	0.48114
shigella_sp._28760	serratia_marcescens_95	0.606214	0.393786
bacillus_paranthracis_Gxun-30	bacillus_thuringiensis_BT62	0.840616	0.159384
bacillus_paranthracis_Gxun-30	bacillus_cereus_FORC60	0.869921	0.130079
aerococcus_viridans_CCUG4311	enterococcus_faecium_UAMSEF-20	0	1
aerococcus_viridans_CCUG4311	enterococcus_avium_352	0	1
parabacteroides_sp._CT06	parabacteroides_distasonis_FDAARGOS-1234	0.786955	0.213045
bacillus_velezensis_GSBZ09	bacillus_amyloliquefaciens_SH-B74	0	1
bacillus_velezensis_GSBZ09	bacillus_atrophaeus_GQJK17	0	1
bacillus_velezensis_GSBZ09	bacillus_tequilensis_EA-CB0015	0	1
bacillus_velezensis_GSBZ09	bacillus_mojavensis_UCMB5075	0	1
bacillus_velezensis_GSBZ09	bacillus_subtilis_ATCC-21228	0	1
bacillus_subtilis_ATCC-21228	bacillus_tequilensis_EA-CB0015	0.891335	0.108665
bacillus_subtilis_ATCC-21228	bacillus_mojavensis_UCMB5075	0.859923	0.140077
bacillus_subtilis_ATCC-21228	bacillus_atrophaeus_GQJK17	0.844811	0.155189
bacillus_subtilis_ATCC-21228	bacillus_amyloliquefaciens_SH-B74	0.856649	0.143351
pseudomonas_aeruginosa_ZBX-P12	morganella_morganii_ZJD581	1	0
pseudomonas_aeruginosa_ZBX-P12	kluyvera_intermedia_N2-1	0	1
vibrio_furnissii_2420-04	vibrio_mimicus_SCCF01	0.567037	0.432963
vibrio_furnissii_2420-04	vibrio_cholerae_RFB05	0.999958	4.15514e-05
staphylococcus_arlettae_P2	staphylococcus_saprophyticus_FDAARGOS-137	1	0
staphylococcus_arlettae_P2	staphylococcus_sp._AntiMn-1	1	0
staphylococcus_arlettae_P2	staphylococcus_cohnii_FDAARGOS-334	1	0
staphylococcus_arlettae_P2	staphylococcus_xylosus_TMW-2.1602	1	0
staphylococcus_arlettae_P2	staphylococcus_pasteuri_3C	1	0
staphylococcus_arlettae_P2	staphylococcus_warneri_NCTC11044	1	0
staphylococcus_arlettae_P2	staphylococcus_equorum_FDAARGOS-884	1	0
staphylococcus_arlettae_P2	staphylococcus_haemolyticus_FDAARGOS-1453	1	0
staphylococcus_arlettae_P2	staphylococcus_pettenkoferi_FDAARGOS-1071	1	0
staphylococcus_arlettae_P2	staphylococcus_aureus_333	1	0
klebsiella_variicola_03-311-0071	klebsiella_quasipneumoniae_B6885	0.893796	0.106204
klebsiella_variicola_03-311-0071	klebsiella_pneumoniae_RJBSI76	0.901349	0.098651
klebsiella_variicola_03-311-0071	raoultella_ornithinolytica_NUITM-VR1	0.694466	0.305534
klebsiella_variicola_03-311-0071	enterobacter_cloacae_E3442	0.805298	0.194702
klebsiella_variicola_03-311-0071	enterobacter_ludwigii_P101	0.48012	0.51988
klebsiella_variicola_03-311-0071	enterobacter_hormaechei_EC48293	0.802284	0.197716
klebsiella_variicola_03-311-0071	klebsiella_aerogenes_FDAARGOS-641	0.842905	0.157095
klebsiella_variicola_03-311-0071	enterobacter_asburiae_ATCC-35953	0.640909	0.359091
klebsiella_variicola_03-311-0071	kosakonia_sp._CCTCC-M2018092	1	0
klebsiella_variicola_03-311-0071	klebsiella_sp._RHBSTW-00464	0.648371	0.351629
klebsiella_variicola_03-311-0071	citrobacter_sp._RHBSTW-00859	1	0
klebsiella_variicola_03-311-0071	citrobacter_freundii_RHBSTW-00408	1	0
klebsiella_variicola_03-311-0071	salmonella_enterica_USDA-ARS-USMARC-1727	0.999045	0.000954578
klebsiella_variicola_03-311-0071	citrobacter_amalonaticus_92	0.843897	0.156103
klebsiella_variicola_03-311-0071	klebsiella_michiganensis_K516	0.604412	0.395588
klebsiella_variicola_03-311-0071	enterobacter_sp._18A13	1	0
kosakonia_sp._CCTCC-M2018092	klebsiella_pneumoniae_RJBSI76	0.499732	0.500268
kosakonia_sp._CCTCC-M2018092	klebsiella_quasipneumoniae_B6885	0.540013	0.459987
kosakonia_sp._CCTCC-M2018092	cronobacter_sakazakii_GZcsf-1	0.805533	0.194467
kosakonia_sp._CCTCC-M2018092	klebsiella_variicola_03-311-0071	0.445191	0.554809
kosakonia_sp._CCTCC-M2018092	cronobacter_malonaticus_CMCC45402	0.803507	0.196493
kosakonia_sp._CCTCC-M2018092	enterobacter_cloacae_E3442	0.83117	0.16883
kosakonia_sp._CCTCC-M2018092	enterobacter_ludwigii_P101	0.519644	0.480356
kosakonia_sp._CCTCC-M2018092	salmonella_enterica_USDA-ARS-USMARC-1727	0.507825	0.492175
kosakonia_sp._CCTCC-M2018092	shigella_sp._28760	0.481627	0.518373
kosakonia_sp._CCTCC-M2018092	escherichia_sp._SCLE84	0.838842	0.161158
kosakonia_sp._CCTCC-M2018092	enterobacter_asburiae_ATCC-35953	0.737291	0.262709
kosakonia_sp._CCTCC-M2018092	citrobacter_amalonaticus_92	0.510417	0.489583
kosakonia_sp._CCTCC-M2018092	citrobacter_youngae_NCTC13709	0.804844	0.195156
kosakonia_sp._CCTCC-M2018092	citrobacter_koseri_FDAARGOS-646	0.541387	0.458613
kosakonia_sp._CCTCC-M2018092	shigella_dysenteriae_53-3937	0.618293	0.381707
bacteroides_xylanisolvens_CL11T00C41	odoribacter_splanchnicus_NCTC10825	1	0
bacteroides_xylanisolvens_CL11T00C41	bacteroides_stercoris_BFG-121	0.775268	0.224732
bacteroides_xylanisolvens_CL11T00C41	bacteroides_ovatus_FDAARGOS-733	0.803375	0.196625
bacteroides_xylanisolvens_CL11T00C41	parabacteroides_sp._CT06	1	0
bacteroides_xylanisolvens_CL11T00C41	bacteroides_caecimuris_I48	0.850031	0.149969
bacteroides_xylanisolvens_CL11T00C41	bacteroides_caccae_FDAARGOS-1097	0.710632	0.289368
bacteroides_xylanisolvens_CL11T00C41	bacteroides_thetaiotaomicron_CL11T00C24	0.708996	0.291004
pseudomonas_oleovorans_T9AD	stenotrophomonas_maltophilia_PEG-68	1	0
escherichia_coli_RR1	shigella_sp._28760	0.825704	0.174296
escherichia_coli_RR1	escherichia_sp._SCLE84	0.763311	0.236689
escherichia_coli_RR1	shigella_flexneri_61-4982	0.87213	0.12787
escherichia_coli_RR1	shigella_dysenteriae_53-3937	0.797136	0.202864
escherichia_coli_RR1	shigella_boydii_59-248	0.696152	0.303848
escherichia_coli_RR1	escherichia_fergusonii_RHB19-C05	0.787568	0.212432
escherichia_coli_RR1	kosakonia_sp._CCTCC-M2018092	1	0
escherichia_coli_RR1	citrobacter_amalonaticus_92	0.599957	0.400043
escherichia_coli_RR1	citrobacter_youngae_NCTC13709	0.828587	0.171413
escherichia_coli_RR1	citrobacter_sp._RHBSTW-00859	0.880932	0.119068
escherichia_coli_RR1	citrobacter_koseri_FDAARGOS-646	0.379951	0.620049
escherichia_coli_RR1	salmonella_enterica_USDA-ARS-USMARC-1727	0.804603	0.195397
escherichia_coli_RR1	escherichia_albertii_CB9786	0.612485	0.387515
escherichia_coli_RR1	escherichia_marmotae_RHBSTW-00605	0.788767	0.211233
streptococcus_anginosus_C238	streptococcus_equinus_MDC1	1	0
streptococcus_anginosus_C238	streptococcus_infantarius_CJ18	1	0
streptococcus_anginosus_C238	streptococcus_canis_HL-100	1	0
yersinia_intermedia_Y228	yersinia_pseudotuberculosis_YPIII	0.731272	0.268728
yersinia_intermedia_Y228	yersinia_frederiksenii_FDAARGOS-418	0.759028	0.240972
yersinia_intermedia_Y228	yersinia_enterocolitica_FDAARGOS-1090	0.77601	0.22399
yersinia_intermedia_Y228	rahnella_aquatilis_KM12	1	0
yersinia_intermedia_Y228	hafnia_alvei_HUMV-5920	0.672647	0.327353
aeromonas_hydrophila_NJ-35	aeromonas_jandaei_JUNP479	0.785552	0.214448
aeromonas_hydrophila_NJ-35	aeromonas_veronii_ZfB1	0.833401	0.166599
aeromonas_hydrophila_NJ-35	aeromonas_enteropelogenes_FDAARGOS-1510	0.806989	0.193011
aeromonas_hydrophila_NJ-35	aeromonas_media_T0.1-19	0.750113	0.249887
aeromonas_hydrophila_NJ-35	aeromonas_allosaccharophila_FDAARGOS-933	0.781196	0.218804
aeromonas_hydrophila_NJ-35	aeromonas_salmonicida_A449	0.943031	0.0569686
aeromonas_hydrophila_NJ-35	aeromonas_caviae_WP8-S17-ESBL-03	0.701842	0.298158
aeromonas_hydrophila_NJ-35	aeromonas_sp._FDAARGOS-1408	0.841007	0.158993
aeromonas_hydrophila_NJ-35	aeromonas_dhakensis_71431	0.833198	0.166802
pantoea_sp._At-9b	citrobacter_sp._RHBSTW-00859	1	0
pantoea_sp._At-9b	pantoea_vagans_PV989	0.825909	0.174091
campylobacter_upsaliensis_NCTC11541	campylobacter_coli_C203110	0.733115	0.266885
campylobacter_upsaliensis_NCTC11541	campylobacter_jejuni_NCTC-12664	0.597895	0.402105
pediococcus_pentosaceus_FDAARGOS-1009	pediococcus_sp._MR001	0.805639	0.194361
paeniclostridium_sordellii_AM370	paraclostridium_bifermentans_DSM-14991	0.84876	0.15124
enterobacter_ludwigii_P101	enterobacter_hormaechei_EC48293	0.706318	0.293682
enterobacter_ludwigii_P101	enterobacter_sp._18A13	0.837626	0.162374
enterobacter_ludwigii_P101	leclercia_adecarboxylata_P12375	0.744048	0.255952
enterobacter_ludwigii_P101	enterobacter_asburiae_ATCC-35953	0.849095	0.150905
treponema_sp._OMZ-838-(ATCC-700772)	treponema_vincentii_OMZ-804	0.783905	0.216095
aeromonas_caviae_WP8-S17-ESBL-03	aeromonas_jandaei_JUNP479	0.818616	0.181384
aeromonas_caviae_WP8-S17-ESBL-03	aeromonas_veronii_ZfB1	0.80798	0.19202
aeromonas_caviae_WP8-S17-ESBL-03	aeromonas_allosaccharophila_FDAARGOS-933	0.720905	0.279095
aeromonas_caviae_WP8-S17-ESBL-03	aeromonas_salmonicida_A449	0.81075	0.18925
aeromonas_caviae_WP8-S17-ESBL-03	aeromonas_enteropelogenes_FDAARGOS-1510	0.76507	0.23493
aeromonas_caviae_WP8-S17-ESBL-03	aeromonas_media_T0.1-19	0.726711	0.273289
aeromonas_caviae_WP8-S17-ESBL-03	aeromonas_hydrophila_NJ-35	0.369615	0.630385
aeromonas_caviae_WP8-S17-ESBL-03	aeromonas_sp._FDAARGOS-1408	0.687711	0.312289
aeromonas_caviae_WP8-S17-ESBL-03	enterobacter_asburiae_ATCC-35953	0.790871	0.209129
aeromonas_caviae_WP8-S17-ESBL-03	serratia_marcescens_95	0.867572	0.132428
aeromonas_caviae_WP8-S17-ESBL-03	citrobacter_sp._RHBSTW-00859	0.255669	0.744331
aeromonas_caviae_WP8-S17-ESBL-03	raoultella_ornithinolytica_NUITM-VR1	0	1
aeromonas_caviae_WP8-S17-ESBL-03	escherichia_coli_RR1	0.546144	0.453856
aeromonas_caviae_WP8-S17-ESBL-03	klebsiella_quasipneumoniae_B6885	0.935383	0.0646169
acinetobacter_johnsonii_E10B	acinetobacter_junii_INC8271	0	1
staphylococcus_sp._AntiMn-1	staphylococcus_cohnii_FDAARGOS-334	0.738979	0.261021
shigella_sonnei_FORC-011	escherichia_fergusonii_RHB19-C05	0	1
shigella_sonnei_FORC-011	escherichia_coli_RR1	0	1
shigella_sonnei_FORC-011	escherichia_sp._SCLE84	0	1
shigella_sonnei_FORC-011	shigella_sp._28760	0	1
shigella_sonnei_FORC-011	shigella_boydii_59-248	0	1
shigella_sonnei_FORC-011	shigella_dysenteriae_53-3937	0	1
shigella_sonnei_FORC-011	shigella_flexneri_61-4982	0	1
shigella_sonnei_FORC-011	escherichia_marmotae_RHBSTW-00605	0	1
shigella_sonnei_FORC-011	escherichia_albertii_CB9786	0	1
shigella_sonnei_FORC-011	kosakonia_sp._CCTCC-M2018092	0	1
shigella_sonnei_FORC-011	citrobacter_amalonaticus_92	0	1
shigella_sonnei_FORC-011	citrobacter_youngae_NCTC13709	0	1
shigella_sonnei_FORC-011	citrobacter_sp._RHBSTW-00859	0	1
shigella_sonnei_FORC-011	citrobacter_koseri_FDAARGOS-646	0	1
shigella_sonnei_FORC-011	salmonella_enterica_USDA-ARS-USMARC-1727	0	1
serratia_marcescens_95	serratia_sp._HRI	0.727362	0.272638
kluyvera_intermedia_N2-1	escherichia_sp._SCLE84	0.394236	0.605764
kluyvera_intermedia_N2-1	cronobacter_sakazakii_GZcsf-1	0	1
kluyvera_intermedia_N2-1	raoultella_ornithinolytica_NUITM-VR1	0.369021	0.630979
kluyvera_intermedia_N2-1	klebsiella_pneumoniae_RJBSI76	0.234433	0.765567
kluyvera_intermedia_N2-1	klebsiella_sp._RHBSTW-00464	0.713728	0.286272
kluyvera_intermedia_N2-1	klebsiella_variicola_03-311-0071	0.763588	0.236412
kluyvera_intermedia_N2-1	citrobacter_freundii_RHBSTW-00408	0.668781	0.331219
kluyvera_intermedia_N2-1	citrobacter_youngae_NCTC13709	0.672917	0.327083
kluyvera_intermedia_N2-1	klebsiella_aerogenes_FDAARGOS-641	0.499582	0.500418
kluyvera_intermedia_N2-1	citrobacter_amalonaticus_92	0.772714	0.227286
kluyvera_intermedia_N2-1	citrobacter_sp._RHBSTW-00859	0.629477	0.370523
kluyvera_intermedia_N2-1	enterobacter_ludwigii_P101	0.686981	0.313019
kluyvera_intermedia_N2-1	enterobacter_asburiae_ATCC-35953	0.880202	0.119798
kluyvera_intermedia_N2-1	salmonella_enterica_USDA-ARS-USMARC-1727	0.474219	0.525781
kluyvera_intermedia_N2-1	enterobacter_cloacae_E3442	0.84036	0.15964
kluyvera_intermedia_N2-1	enterobacter_hormaechei_EC48293	0	1
kluyvera_intermedia_N2-1	citrobacter_koseri_FDAARGOS-646	0.634881	0.365119
kluyvera_intermedia_N2-1	klebsiella_quasipneumoniae_B6885	0.468242	0.531758
klebsiella_quasipneumoniae_B6885	klebsiella_pneumoniae_RJBSI76	0.790346	0.209654
klebsiella_quasipneumoniae_B6885	klebsiella_variicola_03-311-0071	0.785019	0.214981
klebsiella_quasipneumoniae_B6885	enterobacter_hormaechei_EC48293	0.846063	0.153937
klebsiella_quasipneumoniae_B6885	raoultella_ornithinolytica_NUITM-VR1	0.670652	0.329348
klebsiella_quasipneumoniae_B6885	enterobacter_cloacae_E3442	0.776947	0.223053
klebsiella_quasipneumoniae_B6885	enterobacter_ludwigii_P101	0.532985	0.467015
klebsiella_quasipneumoniae_B6885	klebsiella_aerogenes_FDAARGOS-641	0.661859	0.338141
klebsiella_quasipneumoniae_B6885	kosakonia_sp._CCTCC-M2018092	1	0
klebsiella_quasipneumoniae_B6885	enterobacter_asburiae_ATCC-35953	0.841826	0.158174
klebsiella_quasipneumoniae_B6885	klebsiella_sp._RHBSTW-00464	0.645193	0.354807
klebsiella_quasipneumoniae_B6885	klebsiella_michiganensis_K516	0.809736	0.190264
brachyspira_hampsonii_NSH-16	brachyspira_murdochii_DSM-12563	0.809755	0.190245
weissella_cibaria_SRCM103448	weissella_confusa_LM1	0.844345	0.155655
weissella_cibaria_SRCM103448	weissella_sp._W-1	1	0
enterobacter_cloacae_E3442	enterobacter_hormaechei_EC48293	0.694702	0.305298
enterobacter_cloacae_E3442	leclercia_adecarboxylata_P12375	0.822035	0.177965
enterobacter_cloacae_E3442	enterobacter_sp._18A13	0.867665	0.132335
enterobacter_cloacae_E3442	enterobacter_asburiae_ATCC-35953	0.0777574	0.922243
butyrivibrio_proteoclasticus_B316	butyrivibrio_hungatei_MB2003	1	0
citrobacter_amalonaticus_92	citrobacter_koseri_FDAARGOS-646	0.656497	0.343503
citrobacter_amalonaticus_92	citrobacter_werkmanii_UMH18	0.807777	0.192223
citrobacter_amalonaticus_92	shigella_boydii_59-248	0.755229	0.244771
citrobacter_amalonaticus_92	shigella_sp._28760	0.539808	0.460192
citrobacter_amalonaticus_92	escherichia_coli_RR1	0.502187	0.497813
citrobacter_amalonaticus_92	escherichia_marmotae_RHBSTW-00605	0.060606	0.939394
citrobacter_amalonaticus_92	escherichia_albertii_CB9786	0.472289	0.527711
citrobacter_amalonaticus_92	salmonella_sp._SSDFZ54	0.790204	0.209796
citrobacter_amalonaticus_92	enterobacter_hormaechei_EC48293	1	0
citrobacter_amalonaticus_92	enterobacter_sp._18A13	0.882286	0.117714
citrobacter_amalonaticus_92	enterobacter_asburiae_ATCC-35953	0.773642	0.226358
citrobacter_amalonaticus_92	klebsiella_variicola_03-311-0071	0.879261	0.120739
citrobacter_amalonaticus_92	klebsiella_sp._RHBSTW-00464	0.789464	0.210536
citrobacter_amalonaticus_92	citrobacter_freundii_RHBSTW-00408	0.616934	0.383066
citrobacter_amalonaticus_92	citrobacter_youngae_NCTC13709	0.599208	0.400792
citrobacter_amalonaticus_92	citrobacter_sp._RHBSTW-00859	0.62916	0.37084
citrobacter_amalonaticus_92	klebsiella_aerogenes_FDAARGOS-641	0.527912	0.472088
citrobacter_amalonaticus_92	salmonella_enterica_USDA-ARS-USMARC-1727	0.676629	0.323371
citrobacter_amalonaticus_92	raoultella_ornithinolytica_NUITM-VR1	0.628631	0.371369
citrobacter_amalonaticus_92	escherichia_sp._SCLE84	0.795823	0.204177
citrobacter_amalonaticus_92	kosakonia_sp._CCTCC-M2018092	1	0
citrobacter_amalonaticus_92	enterobacter_cloacae_E3442	0.830939	0.169061
weissella_sp._W-1	weissella_viridescens_NJ100	0.736182	0.263818
weissella_sp._W-1	weissella_cibaria_SRCM103448	0.866665	0.133335
weissella_sp._W-1	weissella_confusa_LM1	0.85011	0.14989
weissella_sp._W-1	weissella_paramesenteroides_FDAARGOS-414	0.692141	0.307859
klebsiella_michiganensis_K516	klebsiella_sp._RHBSTW-00464	0.653286	0.346714
klebsiella_michiganensis_K516	rahnella_aquatilis_KM12	1	0
corynebacterium_stationis_ATCC-6872	corynebacterium_ammoniagenes_KCCM-40472	0.73425	0.26575
enterobacter_hormaechei_EC48293	enterobacter_cloacae_E3442	0.809955	0.190045
enterobacter_hormaechei_EC48293	enterobacter_sp._18A13	0.895028	0.104972
enterobacter_hormaechei_EC48293	leclercia_adecarboxylata_P12375	0.831256	0.168744
enterobacter_hormaechei_EC48293	enterobacter_asburiae_ATCC-35953	0.765565	0.234435
bacteroides_ovatus_FDAARGOS-733	bacteroides_xylanisolvens_CL11T00C41	0.7466	0.2534
bacteroides_ovatus_FDAARGOS-733	bacteroides_caecimuris_I48	0.813311	0.186689
bacteroides_ovatus_FDAARGOS-733	bacteroides_thetaiotaomicron_CL11T00C24	0.661499	0.338501
streptomyces_genisteinicus_CRPJ-33	streptomyces_sp._135	1	0
campylobacter_coli_C203110	campylobacter_jejuni_NCTC-12664	0.666487	0.333513
pseudomonas_fragi_NMC25	pseudomonas_fluorescens_JNU01	0.760378	0.239622
klebsiella_oxytoca_KONSF-1	klebsiella_michiganensis_K516	0	1
klebsiella_oxytoca_KONSF-1	klebsiella_sp._RHBSTW-00464	0	1
streptococcus_ruminantium_GUT-189	streptococcus_suis_D12	0	1
streptococcus_ruminantium_GUT-189	streptococcus_parasuis_H35	0	1
acinetobacter_pittii_WP2-W18-ESBL-11	acinetobacter_seifertii_FDAARGOS-1400	0.722296	0.277704
acinetobacter_pittii_WP2-W18-ESBL-11	acinetobacter_baumannii_5845	0.852312	0.147688
enterococcus_faecium_UAMSEF-20	enterococcus_mundtii_15-1A	0.758957	0.241043
enterococcus_faecium_UAMSEF-20	enterococcus_durans_FDAARGOS-1437	0.741746	0.258254
klebsiella_aerogenes_FDAARGOS-641	klebsiella_sp._RHBSTW-00464	0.565324	0.434676
klebsiella_aerogenes_FDAARGOS-641	citrobacter_youngae_NCTC13709	0.917527	0.082473
klebsiella_aerogenes_FDAARGOS-641	citrobacter_sp._RHBSTW-00859	0.864383	0.135617
klebsiella_aerogenes_FDAARGOS-641	citrobacter_freundii_RHBSTW-00408	0.82871	0.17129
klebsiella_aerogenes_FDAARGOS-641	citrobacter_amalonaticus_92	0.6154	0.3846
klebsiella_aerogenes_FDAARGOS-641	salmonella_enterica_USDA-ARS-USMARC-1727	0.505502	0.494498
klebsiella_aerogenes_FDAARGOS-641	enterobacter_ludwigii_P101	0.347551	0.652449
klebsiella_aerogenes_FDAARGOS-641	enterobacter_cloacae_E3442	0.633909	0.366091
klebsiella_aerogenes_FDAARGOS-641	raoultella_ornithinolytica_NUITM-VR1	0.685178	0.314822
klebsiella_aerogenes_FDAARGOS-641	enterobacter_hormaechei_EC48293	0.328521	0.671479
klebsiella_aerogenes_FDAARGOS-641	enterobacter_asburiae_ATCC-35953	0.764154	0.235846
klebsiella_aerogenes_FDAARGOS-641	klebsiella_quasipneumoniae_B6885	0.695455	0.304545
klebsiella_aerogenes_FDAARGOS-641	klebsiella_pneumoniae_RJBSI76	0.603272	0.396728
klebsiella_aerogenes_FDAARGOS-641	klebsiella_variicola_03-311-0071	0.885561	0.114439
klebsiella_aerogenes_FDAARGOS-641	klebsiella_michiganensis_K516	0.70316	0.29684
enterococcus_sp._FDAARGOS-553	enterococcus_gallinarum_EGM181	0.798722	0.201278
megamonas_funiformis_JCM-14723	megamonas_hypermegale_NCTC10570	0.666025	0.333975
acinetobacter_junii_INC8271	acinetobacter_haemolyticus_AN54	0.696823	0.303177
acinetobacter_junii_INC8271	acinetobacter_baumannii_5845	0.333333	0.666667
acinetobacter_junii_INC8271	acinetobacter_seifertii_FDAARGOS-1400	0.933966	0.0660343
acinetobacter_junii_INC8271	acinetobacter_pittii_WP2-W18-ESBL-11	0.808756	0.191244
acinetobacter_junii_INC8271	acinetobacter_indicus_TQ04	1	0
bacteroides_stercoris_BFG-121	bacteroides_eggerthii_CL11T00C20	0	1
bacteroides_stercoris_BFG-121	bacteroides_ovatus_FDAARGOS-733	0.333331	0.666669
serratia_sp._HRI	serratia_marcescens_95	0.876541	0.123459
paraclostridium_bifermentans_DSM-14991	paeniclostridium_sordellii_AM370	0.786461	0.213539
kocuria_sp._BT304	kocuria_rhizophila_DC2201	0.635455	0.364545
vibrio_sp._HDW18	vibrio_cholerae_RFB05	0.331513	0.668487
vibrio_sp._HDW18	vibrio_mimicus_SCCF01	0.835633	0.164367
providencia_rettgeri_BML2496	providencia_sp._1701011	0.826423	0.173577
providencia_rettgeri_BML2496	providencia_alcalifaciens_LHC2-1	0.703198	0.296802
providencia_rettgeri_BML2496	providencia_vermicola_P8538	0.821405	0.178595
bacteroides_caecimuris_I48	bacteroides_xylanisolvens_CL11T00C41	0.845105	0.154895
bacteroides_caecimuris_I48	bacteroides_ovatus_FDAARGOS-733	0.839932	0.160068
bacteroides_caecimuris_I48	bacteroides_uniformis_CL03T12C37	1	0
bacteroides_caecimuris_I48	bacteroides_fragilis_YCH46	1	0
citrobacter_freundii_RHBSTW-00408	citrobacter_youngae_NCTC13709	0.793318	0.206682
citrobacter_freundii_RHBSTW-00408	citrobacter_sp._RHBSTW-00859	0.75882	0.24118
citrobacter_freundii_RHBSTW-00408	citrobacter_werkmanii_UMH18	0.743698	0.256302
citrobacter_freundii_RHBSTW-00408	citrobacter_braakii_FDAARGOS-290	0.733819	0.266181
phocaeicola_vulgatus_CL06T03C24	phocaeicola_dorei_JR01	0.854138	0.145862
phocaeicola_vulgatus_CL06T03C24	bacteroides_sp._KGMB10229	0.816329	0.183671
lysinibacillus_fusiformis_RB-21	lysinibacillus_sphaericus_KCCM-35418	0.888116	0.111884
cronobacter_malonaticus_CMCC45402	cronobacter_sakazakii_GZcsf-1	0.86976	0.13024
cronobacter_malonaticus_CMCC45402	kosakonia_sp._CCTCC-M2018092	0.614108	0.385892
cronobacter_malonaticus_CMCC45402	klebsiella_quasipneumoniae_B6885	0.355946	0.644054
cronobacter_malonaticus_CMCC45402	klebsiella_pneumoniae_RJBSI76	0.357392	0.642608
cronobacter_malonaticus_CMCC45402	enterobacter_cloacae_E3442	0.809396	0.190604
cronobacter_malonaticus_CMCC45402	enterobacter_ludwigii_P101	0.514868	0.485132
cronobacter_malonaticus_CMCC45402	shigella_sp._28760	0.501257	0.498743
cronobacter_malonaticus_CMCC45402	escherichia_sp._SCLE84	0.786387	0.213613
cronobacter_malonaticus_CMCC45402	salmonella_enterica_USDA-ARS-USMARC-1727	0.514204	0.485796
cronobacter_malonaticus_CMCC45402	enterobacter_asburiae_ATCC-35953	0.82286	0.17714
cronobacter_malonaticus_CMCC45402	citrobacter_youngae_NCTC13709	0.517666	0.482334
cronobacter_malonaticus_CMCC45402	citrobacter_amalonaticus_92	0.628596	0.371404
cronobacter_malonaticus_CMCC45402	citrobacter_koseri_FDAARGOS-646	0.548281	0.451719
citrobacter_youngae_NCTC13709	citrobacter_sp._RHBSTW-00859	0.799738	0.200262
citrobacter_youngae_NCTC13709	klebsiella_aerogenes_FDAARGOS-641	0.822399	0.177601
citrobacter_youngae_NCTC13709	citrobacter_freundii_RHBSTW-00408	0.889175	0.110825
citrobacter_youngae_NCTC13709	klebsiella_sp._RHBSTW-00464	0.354673	0.645327
citrobacter_youngae_NCTC13709	citrobacter_amalonaticus_92	0.505359	0.494641
citrobacter_youngae_NCTC13709	salmonella_enterica_USDA-ARS-USMARC-1727	0.58801	0.41199
citrobacter_youngae_NCTC13709	klebsiella_variicola_03-311-0071	0.47562	0.52438
citrobacter_youngae_NCTC13709	citrobacter_werkmanii_UMH18	0.584188	0.415812
citrobacter_youngae_NCTC13709	enterobacter_cloacae_E3442	0.825757	0.174243
citrobacter_youngae_NCTC13709	enterobacter_ludwigii_P101	0.707107	0.292893
citrobacter_youngae_NCTC13709	enterobacter_hormaechei_EC48293	0.635761	0.364239
citrobacter_youngae_NCTC13709	shigella_sp._28760	0.478506	0.521494
citrobacter_youngae_NCTC13709	enterobacter_asburiae_ATCC-35953	0.789508	0.210492
citrobacter_youngae_NCTC13709	citrobacter_koseri_FDAARGOS-646	0.536444	0.463556
citrobacter_youngae_NCTC13709	escherichia_sp._SCLE84	0.643288	0.356712
citrobacter_youngae_NCTC13709	klebsiella_quasipneumoniae_B6885	0.502632	0.497368
citrobacter_youngae_NCTC13709	klebsiella_pneumoniae_RJBSI76	0.505906	0.494094
staphylococcus_xylosus_TMW-2.1602	staphylococcus_saprophyticus_FDAARGOS-137	0.877913	0.122087
aeromonas_jandaei_JUNP479	aeromonas_enteropelogenes_FDAARGOS-1510	0.811167	0.188833
aeromonas_jandaei_JUNP479	aeromonas_caviae_WP8-S17-ESBL-03	0.780458	0.219542
aeromonas_jandaei_JUNP479	aeromonas_dhakensis_71431	0.648299	0.351701
aeromonas_jandaei_JUNP479	aeromonas_hydrophila_NJ-35	0.774874	0.225126
aeromonas_jandaei_JUNP479	aeromonas_allosaccharophila_FDAARGOS-933	0.799365	0.200635
aeromonas_jandaei_JUNP479	aeromonas_sp._FDAARGOS-1408	0.811396	0.188604
aeromonas_jandaei_JUNP479	aeromonas_veronii_ZfB1	0.758408	0.241592
aeromonas_jandaei_JUNP479	aeromonas_salmonicida_A449	0.763816	0.236184
aeromonas_jandaei_JUNP479	aeromonas_media_T0.1-19	0.736604	0.263396
pseudomonas_veronii_G2	pseudomonas_fluorescens_JNU01	0	1
edwardsiella_tarda_FL95-01	edwardsiella_ictaluri_S07-698	0.838005	0.161995
aeromonas_sp._FDAARGOS-1408	aeromonas_enteropelogenes_FDAARGOS-1510	0.804058	0.195942
aeromonas_sp._FDAARGOS-1408	aeromonas_caviae_WP8-S17-ESBL-03	0.696212	0.303788
aeromonas_sp._FDAARGOS-1408	aeromonas_allosaccharophila_FDAARGOS-933	0.813929	0.186071
aeromonas_sp._FDAARGOS-1408	aeromonas_dhakensis_71431	0.75802	0.24198
aeromonas_sp._FDAARGOS-1408	aeromonas_jandaei_JUNP479	0.775795	0.224205
aeromonas_sp._FDAARGOS-1408	aeromonas_veronii_ZfB1	0.864175	0.135825
aeromonas_sp._FDAARGOS-1408	aeromonas_salmonicida_A449	0.762249	0.237751
aeromonas_sp._FDAARGOS-1408	aeromonas_media_T0.1-19	0.764015	0.235985
aeromonas_sp._FDAARGOS-1408	aeromonas_hydrophila_NJ-35	0.792401	0.207599
corynebacterium_lujinxingii_zg-917	corynebacterium_xerosis_FDAARGOS-674	1	0
corynebacterium_lujinxingii_zg-917	corynebacterium_ammoniagenes_KCCM-40472	0.6	0.4
enterococcus_raffinosus_CX012922	enterococcus_avium_352	0.80739	0.19261
enterococcus_raffinosus_CX012922	enterococcus_cecorum_NCTC12421	1	0
enterococcus_raffinosus_CX012922	enterococcus_casseliflavus_FDAARGOS-1120	1	0
enterococcus_raffinosus_CX012922	enterococcus_sp._FDAARGOS-553	1	0
enterococcus_raffinosus_CX012922	enterococcus_gallinarum_EGM181	1	0
enterococcus_raffinosus_CX012922	streptococcus_canis_HL-100	1	0
odoribacter_splanchnicus_NCTC10825	bacteroides_stercoris_BFG-121	1	0
odoribacter_splanchnicus_NCTC10825	alistipes_onderdonkii_5NYCFAH2	1	0
odoribacter_splanchnicus_NCTC10825	bacteroides_sp._KGMB10229	1	0
bacillus_thuringiensis_BT62	bacillus_cereus_FORC60	0.795299	0.204701
bacillus_thuringiensis_BT62	bacillus_paranthracis_Gxun-30	0.848752	0.151248
parabacteroides_distasonis_FDAARGOS-1234	bacteroides_eggerthii_CL11T00C20	1	0
parabacteroides_distasonis_FDAARGOS-1234	phocaeicola_dorei_JR01	1	0
parabacteroides_distasonis_FDAARGOS-1234	bacteroides_ovatus_FDAARGOS-733	1	0
parabacteroides_distasonis_FDAARGOS-1234	bacteroides_stercoris_BFG-121	1	0
parabacteroides_distasonis_FDAARGOS-1234	bacteroides_caecimuris_I48	1	0
parabacteroides_distasonis_FDAARGOS-1234	parabacteroides_sp._CT06	0.806352	0.193648
campylobacter_jejuni_NCTC-12664	campylobacter_coli_C203110	1	0
lactobacillus_sp._CBA3605	lactiplantibacillus_plantarum_ATG-K8	0.760547	0.239453
lysinibacillus_sphaericus_KCCM-35418	lysinibacillus_fusiformis_RB-21	0.812643	0.187357
lysinibacillus_sphaericus_KCCM-35418	solibacillus_silvestris_StLB046	1	0
lysinibacillus_sphaericus_KCCM-35418	kurthia_sp._11kri321	1	0
bacteroides_eggerthii_CL11T00C20	bacteroides_uniformis_CL03T12C37	0.592299	0.407701
bacteroides_eggerthii_CL11T00C20	bacteroides_sp._KGMB10229	0.813076	0.186924
bacteroides_eggerthii_CL11T00C20	bacteroides_stercoris_BFG-121	0.777083	0.222917
bacteroides_eggerthii_CL11T00C20	bacteroides_cellulosilyticus_WH2	1	0
bacteroides_eggerthii_CL11T00C20	bacteroides_ovatus_FDAARGOS-733	0.848069	0.151931
bacteroides_fragilis_YCH46	bacteroides_thetaiotaomicron_CL11T00C24	0.918021	0.0819787
bacteroides_fragilis_YCH46	bacteroides_xylanisolvens_CL11T00C41	0.484823	0.515177
bacteroides_fragilis_YCH46	bacteroides_caecimuris_I48	0.997604	0.00239589
bacteroides_fragilis_YCH46	bacteroides_ovatus_FDAARGOS-733	0.999999	1.31067e-06
bacteroides_fragilis_YCH46	bacteroides_caccae_FDAARGOS-1097	0.999838	0.000161519
bacteroides_fragilis_YCH46	bacteroides_cellulosilyticus_WH2	0.887375	0.112625
bacteroides_fragilis_YCH46	bacteroides_uniformis_CL03T12C37	0.999998	2.36442e-06
bacteroides_fragilis_YCH46	bacteroides_eggerthii_CL11T00C20	0.926096	0.073904
bacteroides_fragilis_YCH46	bacteroides_intestinalis_APC919-174	1	0

## Sheet: S7 Synteny-Scaled 16S Data
	0	1	2	3	4	5	6	7	8	9	10	11	12	13	14	15	16	17	18	19	20	21	22	23	24	25	26	27	28	29	30	31	32	33	34	35	36	37	38	39	40	41	42	43	44	45	46	47	48
0	0	0.778203	0.530575	0.334167	0.702853	0.340711	0.658754	0.364653	0.941824	0.390614	0.0685848	0.394777	0.971027	0.366946	0.233646	0.535434	0.341112	0.980386	0.52253	0.739827	0.943507	0.359514	0.458629	0.435648	0.403362	0.856481	0.143819	0.940645	0.0643708	0.387828	0.153285	0.512407	0.0364429	0.990919	0.312659	0.263721	0.842945	0.55932	0.944409	0.897097	0.320304	0.381594	0.499825	0.244976	0.325867	0.613478	0.167813	0.997808	0.0545608
1	0.501515	0	0.847595	0.889166	0.891766	0.861238	0.878317	0.846776	0.231675	0.868194	0.487375	0.867609	0.852544	0.850274	0.839618	0.864607	0.865199	0.68604	0.889332	0.880832	0.233294	0.871152	0.886933	0.874433	0.734984	0.891716	0.844452	0.231598	0.913202	0.837823	0.82973	0.824706	0.405638	0.686976	0.878824	0.830328	0.323136	0.861976	0.230134	0.283134	0.851667	0.862019	0.855104	0.862566	0.874572	0.883676	0.843067	0.318311	0.421171
2	0.395769	0.776381	0.0295251	0.614396	0.284169	0.767981	0.276496	0.552719	0.674813	0.510462	0.401221	0.517969	0.340319	0.657895	0.44923	0.626555	0.914858	0.777847	0.678518	0.28039	0.679712	0.551213	0.709767	0.67428	0.840759	0.68687	0.422798	0.674098	0.727518	0.64612	0.413425	0.686533	0.328313	0.7877	0.719434	0.651292	0.774002	0.703239	0.679481	0.729608	0.652878	0.706768	0.720322	0.588347	0.327126	0.231141	0.407628	0.675484	0.346725
3	0.354218	0.732008	0.541976	0	0.607828	0.655393	0.578408	0.603411	0.634992	0.594985	0.382696	0.570055	0.63902	0.631355	0.526091	0.381867	0.781775	0.788608	0.60824	0.607668	0.638454	0.589841	0.383233	0.667679	0.762915	0.626542	0.472872	0.634129	0.673784	0.6505	0.49261	0.712126	0.309502	0.796416	0.498802	0.618971	0.676049	0.816814	0.637337	0.698537	0.603891	0.715389	0.754662	0.497828	0.5069	0.561488	0.508581	0.691036	0.330206
4	0.394895	0.793049	0.228393	0.569479	0.0268965	0.768681	0.290896	0.53256	0.699376	0.529214	0.422678	0.513803	0.408792	0.635185	0.441422	0.547833	0.902396	0.716581	0.660807	0.308089	0.703776	0.534153	0.634826	0.663651	0.825074	0.676847	0.291621	0.698481	0.747106	0.627425	0.290958	0.705347	0.343763	0.723169	0.6614	0.617701	0.690452	0.738845	0.700863	0.78208	0.626159	0.719828	0.731677	0.547234	0.347674	0.136252	0.405306	0.691084	0.366886
5	0.286524	0.512969	0.684744	0.481673	0.835392	0.0214161	0.765102	0.493906	0.680674	0.43967	0.431461	0.442315	0.944422	0.419501	0.402502	0.747862	0.428832	0.779338	0.549469	0.831544	0.680669	0.5219	0.494584	0.493852	0.448369	0.745874	0.38478	0.679911	0.625853	0.470939	0.353387	0.565076	0.34629	0.794392	0.42008	0.435883	0.617157	0.661973	0.680797	0.638949	0.532745	0.498625	0.510067	0.418408	0.518968	0.749565	0.33349	0.740163	0.377786
6	0.396861	0.798928	0.145682	0.565237	0.286221	0.749103	0.0064348	0.560412	0.727716	0.48915	0.435453	0.463055	0.336493	0.64006	0.339627	0.507298	0.890899	0.687396	0.65924	0.0739653	0.732949	0.509253	0.606687	0.641531	0.815152	0.677687	0.382183	0.727003	0.756562	0.597672	0.3931	0.651307	0.35695	0.698135	0.652858	0.594984	0.685593	0.69915	0.729323	0.789768	0.621951	0.688721	0.706528	0.535331	0.34164	0.224659	0.359604	0.688121	0.378814
7	0.357731	0.717175	0.310968	0.543937	0.352303	0.638341	0.436278	0.157606	0.808653	0.371521	0.449377	0.390679	0.413556	0.479666	0.360584	0.653588	0.693369	0.733931	0.535656	0.481383	0.812013	0.388774	0.498867	0.510835	0.652894	0.627202	0.280979	0.807618	0.699448	0.484041	0.262235	0.617262	0.370574	0.744038	0.490955	0.463822	0.849562	0.583327	0.812315	0.833046	0.461809	0.546895	0.527086	0.420223	0.166997	0.254787	0.299744	0.783816	0.391133
8	0.535094	0.476479	0.982071	0.97249	0.985323	0.971182	0.981879	0.973686	0.0343639	0.97056	0.50171	0.970598	0.837979	0.940751	0.952413	0.993011	0.883612	0.829915	0.958842	0.990576	0.0350056	0.96712	0.98596	0.972805	0.954275	0.930888	0.958331	0.0354178	0.983255	0.976774	0.955787	1	0.425464	0.835836	0.971407	0.976549	0.255595	0.969721	0.0335298	0.125813	0.968181	0.959723	0.942121	0.978828	0.994858	0.987428	0.96331	0.324359	0.432687
9	0.409393	0.771601	0.195849	0.575054	0.351862	0.668775	0.281723	0.45825	0.715092	0.25301	0.508025	0.415268	0.307651	0.519565	0.362717	0.585948	0.792511	0.78659	0.609746	0.302123	0.719577	0.417504	0.635613	0.598668	0.737916	0.664506	0.367006	0.713896	0.838476	0.561398	0.352694	0.681317	0.418098	0.797148	0.655476	0.565448	0.833316	0.672211	0.72167	0.819546	0.535966	0.649098	0.600559	0.519649	0.32118	0.259887	0.320827	0.717474	0.446137
10	0.115163	0.760726	0.566341	0.432439	0.705591	0.441422	0.688676	0.431897	0.877846	0.467043	0	0.472349	0.923117	0.452704	0.342463	0.585399	0.490571	0.900818	0.621367	0.756197	0.87965	0.455457	0.541613	0.514049	0.509529	0.912412	0.262138	0.876364	0.0386625	0.445627	0.262556	0.603089	0	0.898505	0.412785	0.372693	0.830378	0.631839	0.880848	0.86659	0.417787	0.492808	0.541194	0.342626	0.406161	0.637476	0.291721	0.92893	0
11	0.368765	0.827231	0.125226	0.474654	0.304191	0.579274	0.192866	0.38427	0.86446	0.320329	0.511342	0.143607	0.347674	0.46418	0.237	0.471809	0.708234	0.703422	0.523579	0.225886	0.869283	0.318962	0.489319	0.466323	0.670108	0.613282	0.228194	0.863337	0.801649	0.431512	0.222193	0.502964	0.41924	0.713603	0.512145	0.450053	0.725177	0.572378	0.866197	0.853515	0.441719	0.529241	0.529263	0.363365	0.288463	0.262915	0.224628	0.766057	0.452375
12	0.412598	0.796568	0.231899	0.582985	0.366219	0.755038	0.291014	0.496778	0.696221	0.451269	0.473599	0.461876	0	0.543035	0.422598	0.698011	0.843739	0.919103	0.630885	0.323547	0.698984	0.480667	0.624659	0.65268	0.790269	0.657847	0.403539	0.697287	0.805878	0.611987	0.399559	0.673963	0.397281	0.930193	0.661977	0.623854	0.788853	0.70224	0.698575	0.697078	0.565611	0.670746	0.60429	0.555625	0.36929	0.293944	0.385	0.700252	0.411289
13	0.330122	0.628143	0.472869	0.542242	0.588006	0.491469	0.612061	0.410458	0.758674	0.360501	0.484798	0.401981	0.548411	0	0.358925	0.732125	0.536425	0.827637	0.499027	0.673689	0.758821	0.350516	0.524513	0.45652	0.511253	0.654341	0.284325	0.759009	0.713657	0.425665	0.267702	0.594164	0.390389	0.843328	0.476339	0.417585	0.670147	0.559238	0.757446	0.720086	0.181204	0.478978	0.412879	0.425712	0.467842	0.546879	0.29773	0.789971	0.424619
14	0.394112	0.800939	0.13034	0.565213	0.286171	0.742857	0.0593415	0.556111	0.729361	0.476732	0.434242	0.450622	0.374559	0.63371	0.266266	0.512886	0.881385	0.694521	0.654287	0.032876	0.73481	0.507508	0.623824	0.6351	0.807312	0.679244	0.380421	0.728305	0.758251	0.594555	0.387907	0.647405	0.354712	0.703427	0.659687	0.598669	0.69092	0.692668	0.731108	0.785614	0.623557	0.681481	0.700301	0.5336	0.34647	0.210778	0.358693	0.705237	0.37845
15	0.353737	0.66955	0.465785	0.265289	0.544071	0.707457	0.463308	0.593751	0.673962	0.551501	0.397983	0.509157	0.727109	0.641314	0.45569	0.0437562	0.770088	0.748728	0.594209	0.495812	0.67703	0.571784	0.353732	0.611497	0.708971	0.637125	0.424103	0.672557	0.676333	0.598217	0.439614	0.679738	0.318837	0.757017	0.478384	0.560584	0.657697	0.775585	0.675071	0.74216	0.667231	0.691977	0.755878	0.413712	0.458177	0.511772	0.450331	0.727767	0.345092
16	0.538928	0.449109	0.992274	0.977067	0.998391	0.971817	0.993592	0.976493	0.0270254	0.983428	0.503799	0.972	0.903101	0.979677	0.96585	0.99562	0.832854	0.778042	0.973967	0.993758	0.0274887	0.979986	0.98296	0.97928	0.942532	0.954408	0.973014	0.0262931	0.983897	0.982193	0.95476	0.974147	0.428617	0.781951	0.976747	0.970069	0.249462	0.967642	0.0259841	0.141171	0.961651	0.961018	0.967306	0.974171	0.992387	0.999235	0.969875	0.324999	0.434746
17	0.460212	0.546814	0.656334	0.754174	0.696544	0.794936	0.66733	0.727456	0.43238	0.748921	0.474662	0.700448	0.815117	0.761732	0.683731	0.728077	0.877068	0	0.74681	0.68154	0.434072	0.715928	0.794732	0.723411	0.798907	0.728967	0.655422	0.432357	0.859653	0.714192	0.667801	0.659399	0.395365	0.0133892	0.811169	0.702461	0.551038	0.682961	0.432923	0.501326	0.748737	0.743832	0.845445	0.694563	0.676098	0.703537	0.693289	0.441668	0.41095
18	0.300374	0.756638	0.390568	0.274076	0.570071	0.406154	0.520417	0.256388	0.943445	0.252398	0.608713	0.253082	0.6526	0.268085	0.183507	0.452485	0.382709	0.694882	0.00824027	0.598463	0.943353	0.243663	0.236367	0.273631	0.410363	0.0407503	0.100736	0.943494	0.804143	0.265168	0.106688	0.40376	0.49357	0.706751	0.262228	0.2352	0.776114	0.425753	0.943352	0.854433	0.252561	0.326003	0.372911	0.139657	0.246447	0.47908	0.119844	0.803162	0.53931
19	0.394594	0.784617	0.139007	0.564882	0.288895	0.759803	0.0715701	0.567385	0.718024	0.487357	0.427248	0.462211	0.372941	0.642423	0.302564	0.515227	0.907197	0.688201	0.663918	0.0411213	0.723081	0.521451	0.631708	0.650579	0.824215	0.67654	0.396482	0.716878	0.754405	0.609892	0.402962	0.659644	0.349441	0.698328	0.670188	0.61163	0.685794	0.707649	0.719489	0.780735	0.632976	0.699055	0.704889	0.541909	0.357894	0.216265	0.37413	0.697198	0.371903
20	0.549097	0.525236	0.97964	0.971034	0.975003	0.976933	0.984986	0.983506	0.0353639	0.990942	0.497771	0.99325	0.834914	0.968763	0.990595	0.975671	0.951997	0.724813	0.963034	0.984461	0.0317576	0.99007	0.987301	0.991367	0.979013	0.912753	0.984801	0.0363156	0.984529	0.99019	0.968648	0.959479	0.420865	0.726309	0.990284	0.987804	0.259373	0.973331	0.0305116	0.137416	0.976147	0.976721	0.964074	0.985967	0.978596	0.976958	0.986579	0.278754	0.429167
21	0.38432	0.780456	0.229355	0.549233	0.337873	0.728801	0.333514	0.450583	0.743272	0.392888	0.480769	0.389186	0.369224	0.482804	0.371707	0.620361	0.77142	0.683729	0.579939	0.366485	0.74703	0.236923	0.584807	0.560644	0.725114	0.634965	0.333431	0.742326	0.794188	0.52864	0.331483	0.677273	0.394923	0.693887	0.620992	0.518188	0.724647	0.652085	0.745066	0.846417	0.466761	0.629052	0.584718	0.488446	0.386298	0.302721	0.343106	0.723007	0.419156
22	0.371901	0.688559	0.59701	0.301769	0.667237	0.629613	0.574617	0.545359	0.63553	0.580179	0.431603	0.53537	0.6724	0.589146	0.49788	0.387924	0.714231	0.805622	0.564772	0.61628	0.638447	0.564269	0.00784895	0.596617	0.699335	0.602023	0.460096	0.634587	0.723964	0.606917	0.484429	0.697985	0.342824	0.814439	0.305186	0.590169	0.666196	0.772522	0.637939	0.682116	0.581086	0.671996	0.717023	0.455831	0.564171	0.617127	0.49595	0.691857	0.36718
23	0.434495	0.663406	0.503827	0.677342	0.611942	0.73347	0.575875	0.600124	0.578226	0.606778	0.507752	0.559527	0.690344	0.628671	0.539374	0.65279	0.783998	0.565903	0.639385	0.605147	0.581162	0.589984	0.632304	0.353215	0.747189	0.670244	0.495644	0.577707	0.849169	0.434322	0.512311	0.597136	0.420337	0.570631	0.657326	0.509776	0.51477	0.596308	0.57732	0.633991	0.618119	0.628639	0.671114	0.536744	0.536405	0.564726	0.521306	0.555082	0.442791
24	0.496588	0.119064	0.857833	0.893761	0.898346	0.85388	0.878559	0.85406	0.232405	0.856959	0.491683	0.857314	0.853075	0.838893	0.82763	0.870212	0.848876	0.638549	0.880456	0.887039	0.232965	0.860193	0.881685	0.862908	0.633269	0.896105	0.835297	0.232248	0.915772	0.82439	0.828097	0.789038	0.409692	0.639611	0.867401	0.812367	0.33755	0.841277	0.230807	0.281434	0.86723	0.8402	0.855813	0.857548	0.87409	0.888803	0.819021	0.356198	0.424826
25	0.303658	0.741315	0.393171	0.267629	0.571518	0.37919	0.518855	0.263489	0.936343	0.259888	0.610137	0.254897	0.649742	0.275672	0.191498	0.457872	0.394076	0.697212	0.0351913	0.600395	0.936216	0.250969	0.240592	0.281314	0.419729	0.0195773	0.109725	0.936296	0.809196	0.272613	0.109899	0.414096	0.495027	0.711061	0.264242	0.243256	0.772075	0.435996	0.936325	0.844969	0.26025	0.334652	0.380352	0.14746	0.25417	0.484536	0.128709	0.801818	0.540487
26	0.396449	0.823301	0.241568	0.556074	0.0813288	0.79055	0.301183	0.556733	0.690702	0.547073	0.422195	0.51705	0.436454	0.638774	0.449699	0.55415	0.896653	0.684372	0.667259	0.318155	0.69535	0.540613	0.643393	0.647379	0.838382	0.684379	0.225084	0.690024	0.750235	0.630947	0.293444	0.704359	0.340179	0.692002	0.671238	0.62521	0.682372	0.741376	0.69211	0.771896	0.629797	0.716898	0.735197	0.544083	0.368368	0.170353	0.415911	0.673227	0.366004
27	0.553113	0.459142	0.986913	0.980374	0.97442	0.992913	0.988471	0.992189	0.00622643	0.996494	0.501978	0.995415	0.892192	0.996448	0.996259	0.97425	0.920734	0.775945	0.983752	0.982908	0.0077697	0.995119	0.9915	0.996403	0.972129	0.940607	0.995792	0.00499871	0.992009	0.993801	0.990008	0.98858	0.423012	0.777937	0.996435	0.990864	0.269882	0.991107	0.0072987	0.140635	0.994863	0.988261	0.990888	0.98977	0.988039	0.980494	0.987481	0.312178	0.431778
28	0.106324	0.70294	0.560239	0.411063	0.700513	0.411246	0.679104	0.393319	0.897636	0.466911	0.0375831	0.481661	0.951697	0.422024	0.317845	0.546826	0.457087	0.877551	0.597441	0.752974	0.899446	0.452004	0.501718	0.482983	0.471653	0.898872	0.233096	0.896116	0	0.433817	0.233468	0.566242	0.0175922	0.872182	0.374179	0.346043	0.851044	0.61964	0.901056	0.880228	0.417651	0.468045	0.511108	0.301862	0.386162	0.636337	0.263469	0.952279	0.024087
29	0.406445	0.602734	0.449396	0.660472	0.552863	0.696504	0.501696	0.561748	0.650558	0.558497	0.463299	0.51378	0.630789	0.581819	0.485552	0.64651	0.790044	0.581579	0.616146	0.53657	0.653767	0.546901	0.657361	0.41801	0.695518	0.657093	0.464678	0.649581	0.782421	0.313051	0.458959	0.584389	0.378297	0.588685	0.666946	0.477255	0.552751	0.621311	0.649453	0.702612	0.564537	0.626618	0.618936	0.51172	0.474835	0.515735	0.4661	0.60232	0.405166
30	0.404066	0.789172	0.242573	0.599284	0.0807825	0.773668	0.325698	0.550777	0.681637	0.544365	0.425455	0.521073	0.429992	0.634194	0.46614	0.590086	0.886346	0.720819	0.678718	0.340886	0.686271	0.548048	0.694164	0.670864	0.841618	0.688709	0.304601	0.680353	0.756457	0.635233	0.237085	0.707918	0.348704	0.727126	0.702128	0.626598	0.656762	0.750123	0.682007	0.733198	0.610878	0.725829	0.726767	0.570823	0.369264	0.170248	0.422216	0.668443	0.368879
31	0.480722	0.589025	0.668863	0.84995	0.722097	0.882941	0.674677	0.766288	0.377859	0.787502	0.483931	0.748498	0.681481	0.80027	0.719543	0.833798	0.914188	0.544714	0.809421	0.674006	0.380253	0.782956	0.862572	0.761907	0.853429	0.799871	0.722868	0.378307	0.8987	0.765465	0.724021	0.449261	0.406911	0.552481	0.85437	0.755664	0.524806	0.430423	0.379223	0.452685	0.777607	0.649258	0.813843	0.757217	0.680003	0.695962	0.725684	0.376501	0.421071
32	0.110662	0.678192	0.53295	0.355853	0.675668	0.378451	0.651646	0.383943	0.900984	0.42259	0.103859	0.441049	0.979359	0.377126	0.270554	0.505435	0.417754	0.930488	0.562425	0.723521	0.902404	0.408771	0.432448	0.468449	0.416223	0.879057	0.14093	0.8997	0.161903	0.389759	0.196077	0.549506	0.0344024	0.93969	0.321782	0.29837	0.856834	0.569476	0.905928	0.897976	0.391164	0.427901	0.488861	0.247122	0.313409	0.605389	0.211006	0.95077	0.0770435
33	0.467132	0.535444	0.662038	0.755376	0.692026	0.802285	0.668436	0.739625	0.42092	0.764702	0.472592	0.714908	0.81041	0.773213	0.692304	0.725841	0.895438	0.0281964	0.755624	0.682002	0.422733	0.731321	0.799165	0.735431	0.81082	0.736022	0.670097	0.420584	0.860205	0.726809	0.67985	0.655167	0.392297	0.00295406	0.82286	0.712513	0.542506	0.677454	0.421512	0.493106	0.76085	0.75374	0.850905	0.701545	0.679892	0.700977	0.704634	0.445816	0.408905
34	0.338916	0.676613	0.622158	0.265437	0.684549	0.565028	0.608922	0.490235	0.65785	0.567066	0.418124	0.512186	0.757017	0.55034	0.463523	0.394748	0.640155	0.890954	0.552783	0.656394	0.660314	0.554321	0.0232671	0.559797	0.636038	0.630472	0.409602	0.657011	0.669961	0.58113	0.435131	0.67927	0.335076	0.902565	0.178339	0.566494	0.65272	0.74061	0.659652	0.673606	0.54029	0.618677	0.65263	0.420566	0.558653	0.628204	0.450065	0.750747	0.364012
35	0.394236	0.596632	0.522455	0.660324	0.570001	0.744937	0.553719	0.619967	0.585416	0.636562	0.405305	0.606736	0.684821	0.659964	0.566211	0.621472	0.836986	0.580185	0.670686	0.587225	0.588896	0.612335	0.702566	0.576127	0.749373	0.687956	0.541075	0.583947	0.732147	0.557493	0.531847	0.626857	0.330684	0.583423	0.727125	0.361266	0.564503	0.671061	0.585681	0.671957	0.654561	0.680454	0.717994	0.572659	0.538905	0.55234	0.52237	0.595132	0.349515
36	0.52817	0.450457	0.876373	0.918493	0.869937	0.939829	0.845527	0.948009	0.143278	0.950789	0.494828	0.891636	0.866308	0.920418	0.886505	0.883202	0.928057	0.757402	0.919259	0.841839	0.14237	0.918811	0.93243	0.901908	0.927359	0.870919	0.891286	0.143341	0.965417	0.891845	0.881626	0.934769	0.418279	0.758642	0.935525	0.900644	0.0263015	0.946952	0.135104	0.166046	0.918521	0.94035	0.940008	0.909959	0.926269	0.889436	0.899516	0.326915	0.426691
37	0.485713	0.581542	0.660634	0.865287	0.708458	0.907447	0.67238	0.774428	0.371991	0.7711	0.481333	0.756297	0.684237	0.811799	0.727957	0.824729	0.925507	0.515789	0.818412	0.669132	0.37448	0.770517	0.881213	0.772294	0.870298	0.804959	0.729617	0.372416	0.899268	0.775162	0.728555	0.556759	0.400661	0.520201	0.870295	0.769382	0.52915	0.367911	0.373469	0.448109	0.789292	0.661502	0.825149	0.765436	0.678229	0.682289	0.739155	0.377027	0.417417
38	0.54026	0.45245	0.989139	0.980166	0.987814	0.974844	0.99572	0.979374	0.03648	0.97836	0.501046	0.974784	0.842101	0.95719	0.969092	0.988998	0.897656	0.774587	0.960596	0.995574	0.0353097	0.978612	0.986115	0.982397	0.953167	0.915151	0.968404	0.036978	0.984585	0.978945	0.958412	0.976967	0.425769	0.777929	0.979836	0.975842	0.232019	0.969462	0.031483	0.108643	0.960023	0.964528	0.94883	0.977336	0.981056	0.995191	0.981152	0.320649	0.432692
39	0.547238	0.461299	0.941305	0.960588	0.940115	0.976084	0.953251	0.979486	0.0754951	0.994272	0.493331	0.971682	0.809633	0.964468	0.963292	0.965542	0.955245	0.752499	0.959684	0.950355	0.075869	0.994134	0.977586	0.980541	0.957015	0.910858	0.965374	0.0763159	0.966875	0.977834	0.947895	0.966086	0.417517	0.754986	0.976742	0.978674	0.223953	0.975912	0.0718585	0.0119028	0.971794	0.96713	0.964637	0.975811	0.942199	0.944208	0.971622	0.260399	0.425093
40	0.318169	0.650259	0.475479	0.515075	0.570393	0.618793	0.594795	0.409794	0.766825	0.392645	0.463139	0.397415	0.612803	0.202079	0.364028	0.799486	0.525159	0.784395	0.50246	0.659801	0.767551	0.351515	0.527093	0.461095	0.560757	0.645727	0.29136	0.766111	0.70061	0.424194	0.258032	0.566077	0.377984	0.796726	0.482415	0.427335	0.674752	0.522445	0.765723	0.736548	0.00348519	0.480401	0.469825	0.439451	0.434495	0.526516	0.297517	0.743093	0.406509
41	0.484916	0.587936	0.672318	0.857052	0.725142	0.892471	0.689245	0.775356	0.361889	0.794463	0.489519	0.754632	0.684403	0.809959	0.731658	0.835971	0.915625	0.562903	0.816977	0.696752	0.364626	0.792286	0.869169	0.773022	0.866701	0.804147	0.734346	0.362458	0.908488	0.776615	0.733169	0.547057	0.408939	0.569826	0.859901	0.764495	0.510799	0.476311	0.363438	0.413983	0.798534	0.58951	0.831685	0.767181	0.684667	0.69749	0.741279	0.365981	0.42361
42	0.39583	0.541331	0.566961	0.770605	0.726469	0.59935	0.66847	0.473046	0.612608	0.461084	0.529061	0.478483	0.568025	0.430078	0.453148	0.900917	0.560035	0.943914	0.593577	0.708218	0.612147	0.468471	0.733146	0.522069	0.564157	0.734171	0.426454	0.613067	0.803843	0.482951	0.405293	0.578345	0.432168	0.955605	0.601012	0.50385	0.613525	0.556179	0.61193	0.566573	0.471123	0.532768	0.166571	0.568292	0.538925	0.63547	0.402259	0.67187	0.465808
43	0.312859	0.775946	0.406028	0.357783	0.516107	0.566425	0.466497	0.427124	0.824797	0.43413	0.430997	0.382085	0.66658	0.50281	0.331549	0.339523	0.620996	0.698083	0.465156	0.518142	0.828099	0.428518	0.377488	0.4384	0.614746	0.564094	0.259612	0.823485	0.648586	0.430203	0.279236	0.51579	0.342308	0.704853	0.423612	0.402439	0.739964	0.564383	0.826986	0.864179	0.499525	0.507356	0.620168	0	0.328856	0.475856	0.300945	0.756946	0.378476
44	0.378676	0.802331	0.260052	0.555459	0.323391	0.723163	0.339751	0.464486	0.707346	0.50432	0.406873	0.519643	0.433314	0.645962	0.43867	0.564588	0.857208	0.728677	0.644744	0.363171	0.711743	0.549044	0.6715	0.635307	0.806183	0.677598	0.393503	0.706621	0.715568	0.599668	0.389483	0.643017	0.329046	0.734888	0.674915	0.591269	0.772135	0.665856	0.711392	0.733709	0.619785	0.663427	0.702098	0.518589	0.00382934	0.260971	0.411323	0.677794	0.352449
45	0.400994	0.798893	0.176904	0.600547	0.170587	0.766688	0.248928	0.525862	0.685023	0.5123	0.413836	0.533156	0.356402	0.66048	0.433238	0.621204	0.923331	0.801107	0.693078	0.261664	0.69	0.549948	0.70842	0.681038	0.843135	0.711663	0.377776	0.68427	0.743988	0.65026	0.373028	0.69854	0.337873	0.807867	0.718115	0.644116	0.778077	0.723616	0.6896	0.750726	0.644258	0.720204	0.726554	0.601586	0.305927	0.0155255	0.402262	0.68352	0.359809
46	0.40434	0.790066	0.186119	0.602751	0.277079	0.747874	0.226269	0.571103	0.665939	0.508357	0.428256	0.513094	0.362559	0.64958	0.430593	0.578306	0.903673	0.75311	0.677822	0.242255	0.671294	0.548496	0.691158	0.671441	0.828302	0.686476	0.416941	0.664738	0.765755	0.633554	0.412366	0.7039	0.350625	0.760353	0.706792	0.610688	0.695664	0.742477	0.66951	0.769026	0.634546	0.728892	0.715864	0.579479	0.38081	0.225393	0.269269	0.684287	0.370955
47	0.52784	0.483693	0.827101	0.899059	0.83287	0.942786	0.831054	0.905451	0.228831	0.916412	0.487592	0.88036	0.77929	0.919655	0.885701	0.864701	0.99014	0.671725	0.884646	0.817629	0.230601	0.908975	0.923919	0.904258	0.93967	0.82197	0.876692	0.231063	0.945639	0.892876	0.875514	0.826844	0.410004	0.678179	0.947593	0.903308	0.391175	0.853537	0.228209	0.271572	0.905887	0.891472	0.928273	0.879992	0.845848	0.841808	0.890691	0.00504921	0.420594
48	0.104433	0.763097	0.586014	0.433005	0.745253	0.411534	0.720765	0.39264	0.891884	0.439763	0.024412	0.451381	0.913788	0.410761	0.322955	0.613108	0.427732	0.940555	0.588657	0.796103	0.893937	0.415071	0.426451	0.471578	0.468807	0.893901	0.244266	0.890702	0.0384347	0.433106	0.244656	0.59099	0.00596787	0.940089	0.379049	0.340304	0.822752	0.625724	0.894866	0.86551	0.37528	0.455204	0.521846	0.332175	0.405551	0.67087	0.26689	0.955535	0.00574553
49	0.399949	0.674749	0.292916	0.446544	0.316875	0.681151	0.35065	0.3885	0.778035	0.351999	0.556648	0.360216	0.412044	0.469002	0.322277	0.475321	0.676344	0.751302	0.526794	0.395375	0.782365	0.40132	0.453197	0.511103	0.611582	0.617564	0.252042	0.777543	0.850065	0.498385	0.245415	0.522526	0.449611	0.758857	0.4887	0.460355	0.96232	0.553371	0.787947	0.832428	0.512172	0.527837	0.577419	0.367723	0.315528	0.273845	0.270359	0.73334	0.490148
50	0.376816	0.684969	0.35637	0.485331	0.446469	0.711749	0.440138	0.567358	0.668917	0.543377	0.385844	0.512231	0.522767	0.589997	0.475014	0.539618	0.844266	0.684484	0.651831	0.459403	0.673306	0.565734	0.569703	0.628009	0.768264	0.679691	0.464871	0.667345	0.687049	0.608586	0.450778	0.637684	0.310594	0.692443	0.620776	0.591742	0.727408	0.722062	0.672772	0.77595	0.620365	0.693418	0.774586	0.514375	0.473647	0.402899	0.453207	0.687685	0.333743
51	0.399293	0.818627	0.173798	0.562971	0.150644	0.778675	0.225988	0.524044	0.710717	0.509901	0.42339	0.515349	0.36253	0.653279	0.410446	0.541866	0.923461	0.728799	0.66873	0.233968	0.715639	0.531039	0.645242	0.657738	0.841985	0.681331	0.35325	0.709706	0.752735	0.628636	0.353407	0.702852	0.345799	0.73526	0.674673	0.621433	0.709483	0.724362	0.712901	0.773629	0.640159	0.713499	0.723589	0.557683	0.314306	0.00412492	0.385904	0.702775	0.36811
52	0.382931	0.674597	0.356254	0.451608	0.475146	0.658927	0.412181	0.460489	0.732446	0.442581	0.476788	0.434035	0.46224	0.531534	0.406791	0.568796	0.753367	0.707946	0.581244	0.448164	0.736197	0.434932	0.515658	0.5485	0.687315	0.63355	0.383805	0.731775	0.780249	0.519769	0.369769	0.631836	0.391577	0.712548	0.55564	0.50674	0.711143	0.653179	0.734766	0.803179	0.513072	0.619311	0.632467	0.455858	0.412413	0.42193	0.398919	0.6909	0.415765
53	0.406745	0.788791	0.239376	0.605515	0.000319552	0.779756	0.310573	0.55657	0.678987	0.546665	0.423594	0.522966	0.417453	0.637048	0.465246	0.591458	0.910184	0.71832	0.683544	0.321709	0.683867	0.541858	0.694613	0.675091	0.840905	0.691441	0.320478	0.677739	0.7584	0.639584	0.316707	0.711008	0.346494	0.725152	0.704556	0.629747	0.687582	0.749712	0.681018	0.766301	0.622967	0.72849	0.732836	0.577188	0.367614	0.160682	0.423933	0.665906	0.368239
54	0.442102	0.730998	0.460067	0.580303	0.55132	0.745912	0.502282	0.544508	0.588079	0.548444	0.542974	0.502251	0.525838	0.638691	0.50387	0.616193	0.780736	0.685446	0.625613	0.529885	0.590926	0.565511	0.601912	0.575798	0.781198	0.651048	0.494482	0.587983	0.900854	0.571557	0.47872	0.555942	0.454535	0.700528	0.642008	0.595079	0.582445	0.57538	0.587919	0.639954	0.617813	0.620432	0.710408	0.524023	0.484724	0.51573	0.505281	0.607138	0.476839
55	0.270263	0.592472	0.621361	0.610243	0.685516	0.561843	0.618362	0.571621	0.661211	0.583167	0.264871	0.609162	0.818576	0.53291	0.456497	0.608093	0.630161	0.878093	0.630081	0.662166	0.663546	0.562216	0.609756	0.60744	0.61851	0.783983	0.430602	0.660255	0.46645	0.563567	0.44566	0.733463	0.200643	0.889212	0.567436	0.524195	0.67709	0.720874	0.663556	0.687965	0.560745	0.619749	0.57259	0.502355	0.518772	0.64309	0.459956	0.726436	0.223919
56	0.39105	0.811509	0.21397	0.566477	0.0417013	0.770624	0.275544	0.524999	0.719314	0.517639	0.420765	0.495784	0.407892	0.618516	0.42324	0.541529	0.883266	0.721755	0.655267	0.292691	0.724012	0.514238	0.627656	0.651216	0.822841	0.675439	0.250687	0.718495	0.740048	0.614784	0.265775	0.701515	0.343993	0.730239	0.654156	0.6037	0.699796	0.732841	0.72066	0.803083	0.609266	0.705732	0.720326	0.534891	0.337185	0.138353	0.387079	0.69069	0.367321
57	0.396874	0.789314	0.129676	0.565956	0.275735	0.757325	0.022872	0.566619	0.723078	0.491916	0.429048	0.466299	0.338186	0.644082	0.323492	0.508076	0.903423	0.691996	0.661953	0.0113099	0.728202	0.52257	0.615256	0.648029	0.825472	0.679613	0.386619	0.722229	0.759031	0.607421	0.395558	0.665319	0.350214	0.702997	0.661248	0.610705	0.68479	0.712568	0.724674	0.791767	0.630424	0.698251	0.714726	0.5416	0.347971	0.220822	0.364981	0.702754	0.37373
58	0.527453	0.441015	0.931775	0.948016	0.947045	0.949712	0.941751	0.951682	0.0793779	0.961543	0.498397	0.930339	0.861869	0.947589	0.922278	0.978139	0.86756	0.81528	0.972279	0.948555	0.0805015	0.954462	0.961719	0.952438	0.912859	0.960667	0.925568	0.0791716	0.971499	0.953003	0.923308	0.966779	0.422073	0.821122	0.946697	0.952273	0.243733	0.942504	0.0780134	0.163792	0.950292	0.937335	0.947404	0.960676	0.947452	0.946453	0.928154	0.314917	0.429948
59	0.444433	0.542299	0.52644	0.734673	0.664758	0.689895	0.613643	0.524756	0.571479	0.5208	0.531224	0.519436	0.55818	0.567081	0.507737	0.767777	0.681125	0.80333	0.615858	0.6558	0.573589	0.520205	0.709613	0.609038	0.66203	0.67744	0.498475	0.571098	0.856924	0.553641	0.478265	0.657247	0.435411	0.816915	0.713705	0.566796	0.66134	0.714127	0.574433	0.58748	0.547377	0.654229	0.448416	0.569811	0.542606	0.601074	0.48476	0.592971	0.465156
60	0.351187	0.766111	0.511619	0.23836	0.587134	0.725957	0.541175	0.468905	0.708827	0.460309	0.457359	0.431576	0.512743	0.535435	0.436982	0.318265	0.6891	0.809111	0.53658	0.582794	0.711788	0.440348	0.284948	0.554127	0.695704	0.591121	0.383393	0.707757	0.742388	0.549536	0.395085	0.709084	0.373597	0.818756	0.406952	0.539359	0.631473	0.786491	0.70891	0.750895	0.516374	0.66473	0.660596	0.414569	0.568006	0.538552	0.412218	0.757758	0.399457
61	0.412932	0.592536	0.480409	0.650313	0.581169	0.711243	0.532838	0.570895	0.624267	0.584697	0.472718	0.53629	0.668726	0.613859	0.510155	0.63311	0.789508	0.545966	0.627833	0.563185	0.627503	0.565248	0.646237	0.427145	0.705805	0.663706	0.478096	0.623619	0.795899	0.423532	0.4832	0.577156	0.38826	0.550693	0.662752	0.497652	0.544976	0.600104	0.623451	0.685862	0.603107	0.624192	0.636637	0.518799	0.509067	0.554999	0.497531	0.590914	0.412071
62	0.536229	0.435952	0.944531	0.965678	0.965016	0.965684	0.953641	0.970657	0.0757874	0.986002	0.502497	0.943378	0.813457	0.947877	0.943631	0.988291	0.919874	0.757359	0.953333	0.953674	0.0761933	0.978494	0.9736	0.970528	0.942313	0.919042	0.953422	0.0767617	0.979744	0.969807	0.936736	0.952213	0.427028	0.761776	0.967044	0.96851	0.202427	0.958052	0.0719592	0.0689803	0.955332	0.954974	0.942167	0.967759	0.948403	0.969042	0.962589	0.297342	0.433617
63	0.409138	0.780151	0.175453	0.600025	0.26904	0.747526	0.21753	0.576307	0.671469	0.519299	0.415728	0.509861	0.361791	0.657127	0.432831	0.576329	0.920279	0.706217	0.686466	0.224991	0.676411	0.552079	0.691486	0.663378	0.845671	0.691367	0.420467	0.670268	0.754693	0.628343	0.419315	0.724186	0.340335	0.712622	0.7107	0.629648	0.699178	0.767683	0.674216	0.767011	0.649062	0.741529	0.726734	0.576461	0.378357	0.215791	0.305167	0.67201	0.360281
64	0.443531	0.58076	0.512799	0.724486	0.660722	0.679035	0.622848	0.532568	0.575667	0.525057	0.542744	0.522494	0.529704	0.533083	0.50832	0.786982	0.696065	0.825795	0.609665	0.661477	0.57624	0.518199	0.692506	0.585261	0.671759	0.669082	0.492276	0.575789	0.861952	0.553689	0.472591	0.636025	0.448098	0.840837	0.701891	0.569992	0.630827	0.660639	0.576112	0.575864	0.562549	0.625938	0.367527	0.555905	0.546359	0.595394	0.473878	0.6168	0.47493
65	0.546991	0.493787	0.988528	0.972175	0.981569	0.982595	0.990396	0.993926	0.0216554	0.982532	0.502736	0.982621	0.897116	0.987398	0.981361	0.979319	0.934449	0.746291	0.988494	0.984427	0.0242769	0.985385	0.977001	0.98644	0.968581	0.947831	0.982874	0.0204382	0.995115	0.982635	0.980598	0.954053	0.425519	0.74726	0.982239	0.978067	0.308946	0.970884	0.0236166	0.158359	0.990637	0.965564	0.985573	0.980963	0.989991	0.982006	0.977496	0.337271	0.43291
66	0.109146	0.755267	0.572461	0.43448	0.715589	0.436972	0.691855	0.416846	0.884077	0.465292	0.00523038	0.457803	0.923963	0.436623	0.333222	0.590475	0.466479	0.916475	0.608826	0.767778	0.886046	0.439973	0.533683	0.497766	0.500736	0.905315	0.250391	0.882977	0.0295134	0.448143	0.258504	0.588784	0.00233819	0.902151	0.396645	0.355619	0.830745	0.629267	0.886809	0.878005	0.40149	0.474475	0.525425	0.33605	0.401022	0.640069	0.280528	0.942	0.00261707
67	0.333952	0.721025	0.425926	0.281869	0.511395	0.65662	0.428251	0.558766	0.738645	0.513968	0.380245	0.473371	0.704682	0.608273	0.41305	0.0088669	0.7631	0.707564	0.568441	0.465711	0.742547	0.537018	0.360069	0.575239	0.697949	0.622543	0.381026	0.73755	0.636884	0.565794	0.398184	0.643781	0.302924	0.713737	0.467825	0.520931	0.70017	0.715583	0.740941	0.811755	0.633745	0.642902	0.723476	0.371095	0.417157	0.474861	0.407653	0.709436	0.329858
68	0.519139	0.454797	0.830334	0.894974	0.835671	0.926854	0.824797	0.893818	0.24807	0.896572	0.490511	0.86218	0.780116	0.908399	0.867244	0.863415	0.976345	0.662101	0.873125	0.817369	0.249814	0.892573	0.911045	0.882334	0.923794	0.817856	0.858192	0.250362	0.94735	0.874964	0.856874	0.809565	0.413305	0.667986	0.930865	0.887384	0.396275	0.832959	0.247689	0.285332	0.889338	0.873043	0.91121	0.86308	0.840975	0.839197	0.87514	0	0.423731
69	0.382507	0.804252	0.26533	0.582536	0.345753	0.709838	0.359287	0.497393	0.692748	0.509819	0.418226	0.515423	0.492912	0.615232	0.440886	0.6261	0.826296	0.763298	0.639877	0.387075	0.697335	0.532858	0.668437	0.620433	0.793663	0.671089	0.377012	0.692277	0.725704	0.589893	0.390584	0.687094	0.344318	0.76988	0.668651	0.605515	0.745945	0.691967	0.696181	0.724242	0.575542	0.671305	0.695978	0.533175	0.269731	0.274005	0.413536	0.679452	0.363956
70	0.46925	0.534188	0.655622	0.755323	0.690692	0.799293	0.66591	0.744205	0.419424	0.769532	0.466937	0.719334	0.806085	0.778106	0.69354	0.71716	0.897383	0.0478639	0.75944	0.679818	0.421186	0.727739	0.798443	0.75496	0.813126	0.734694	0.686828	0.419307	0.845269	0.73625	0.68343	0.65876	0.389369	0.0468856	0.823578	0.716374	0.541503	0.686924	0.41977	0.495297	0.765809	0.761341	0.850917	0.709646	0.680839	0.697638	0.701183	0.441925	0.404084
71	0.443316	0.512609	0.519561	0.742521	0.657836	0.718614	0.616944	0.529575	0.578606	0.520315	0.54265	0.522043	0.577395	0.555657	0.507795	0.731778	0.687855	0.79269	0.613844	0.656783	0.580728	0.519733	0.717555	0.582318	0.65308	0.6763	0.491686	0.578298	0.861619	0.545063	0.471999	0.625844	0.448002	0.807045	0.721689	0.566728	0.676711	0.654585	0.582059	0.612666	0.540807	0.622788	0.404646	0.555392	0.539978	0.589375	0.473295	0.591131	0.474853
72	0.436268	0.558119	0.594822	0.665615	0.657345	0.783896	0.626058	0.754008	0.462778	0.738056	0.425987	0.669488	0.671166	0.784587	0.661235	0.671605	0.897558	0.600688	0.756629	0.639481	0.465221	0.748739	0.740295	0.75163	0.80979	0.754253	0.654398	0.462825	0.788712	0.721319	0.6469	0.381022	0.352459	0.602303	0.774148	0.708502	0.587579	0.773893	0.464584	0.524699	0.774043	0.74627	0.798945	0.676416	0.639675	0.648106	0.663017	0.458925	0.368797
73	0.380507	0.721009	0.549627	0.200221	0.598681	0.720137	0.543324	0.649747	0.591927	0.626776	0.394328	0.593587	0.723847	0.68118	0.545203	0.319251	0.810043	0.801391	0.628892	0.571714	0.595252	0.657182	0.404835	0.680702	0.785878	0.636657	0.511206	0.590897	0.699219	0.66821	0.527626	0.707259	0.319269	0.806601	0.529437	0.63791	0.655886	0.798395	0.594692	0.655106	0.668113	0.726414	0.8229	0.507274	0.488459	0.55535	0.540976	0.641837	0.341384
74	0.503827	0.00679627	0.851355	0.890387	0.891262	0.862786	0.882011	0.851777	0.225506	0.873468	0.487484	0.860986	0.851342	0.855617	0.845246	0.867902	0.865452	0.688611	0.893499	0.883984	0.227125	0.87212	0.892411	0.877293	0.737482	0.894074	0.846591	0.225664	0.906322	0.843066	0.83607	0.830371	0.406034	0.68953	0.884187	0.836001	0.319735	0.86252	0.223744	0.281763	0.852334	0.86811	0.860344	0.868061	0.876412	0.884389	0.84931	0.316862	0.421339
75	0.409059	0.779966	0.247964	0.610276	0.0572487	0.785014	0.311749	0.562089	0.670271	0.556864	0.416431	0.537608	0.413361	0.64694	0.47715	0.59204	0.920008	0.710282	0.689978	0.321287	0.675276	0.551054	0.699522	0.686384	0.845447	0.697236	0.336769	0.669479	0.755021	0.649105	0.325427	0.716555	0.340079	0.716389	0.714069	0.623666	0.681836	0.750746	0.672261	0.754362	0.636274	0.733115	0.741616	0.585683	0.375408	0.161393	0.436337	0.658566	0.360411
76	0.151119	0.730585	0.533212	0.438261	0.671056	0.471424	0.625467	0.460446	0.842768	0.499869	0.125559	0.405906	0.890337	0.441104	0.313665	0.586608	0.496346	0.964311	0.570108	0.681339	0.845279	0.452426	0.536782	0.488106	0.522635	0.813268	0.277643	0.841195	0.214723	0.448405	0.265146	0.59969	0.081829	0.975016	0.416654	0.387156	0.807576	0.639494	0.846639	0.840459	0.412318	0.496035	0.52545	0.352897	0.442562	0.604594	0.299812	0.868417	0.0989605
77	0.540307	0.469318	0.919026	0.963303	0.952074	0.971116	0.925658	0.955548	0.0931903	0.978468	0.500359	0.937429	0.782857	0.952795	0.943017	0.976883	0.941331	0.756168	0.953695	0.916641	0.0934355	0.983055	0.971931	0.970806	0.948903	0.903792	0.957016	0.0935031	0.984832	0.964771	0.941274	0.935905	0.423914	0.758085	0.969904	0.971003	0.229425	0.943945	0.0896755	0.0137642	0.960134	0.944375	0.951407	0.97111	0.923083	0.928032	0.962852	0.265619	0.431463
78	0.394634	0.804595	0.248083	0.589106	0.0838988	0.773851	0.327081	0.535836	0.68806	0.552638	0.391856	0.524121	0.409206	0.624657	0.469901	0.626209	0.90119	0.728685	0.678862	0.337211	0.693185	0.542428	0.674391	0.665042	0.83761	0.694988	0.30749	0.686909	0.711956	0.635415	0.289058	0.717978	0.321567	0.736603	0.669123	0.626795	0.693867	0.754873	0.690218	0.778512	0.613937	0.728296	0.731203	0.571014	0.388912	0.171961	0.427593	0.675948	0.337968
79	0.369097	0.686266	0.603122	0.290203	0.671142	0.623241	0.529654	0.542417	0.637815	0.570064	0.445812	0.529511	0.67028	0.582668	0.470926	0.392907	0.709117	0.797878	0.55972	0.568681	0.640699	0.554821	0.0649035	0.593002	0.691338	0.594525	0.455546	0.636976	0.731706	0.604259	0.48048	0.663	0.360474	0.81309	0.302502	0.583291	0.669353	0.716828	0.640149	0.682136	0.574521	0.642718	0.71067	0.454407	0.564358	0.622627	0.491868	0.690425	0.388333
80	0.404936	0.787807	0.241625	0.606044	0.0779269	0.783303	0.319051	0.559945	0.672044	0.549295	0.421334	0.528062	0.424378	0.637416	0.471011	0.586907	0.915587	0.720856	0.682551	0.328026	0.67767	0.555508	0.692572	0.676739	0.841359	0.693032	0.312577	0.671083	0.754148	0.643123	0.262309	0.708647	0.344558	0.729475	0.708176	0.635274	0.68073	0.75458	0.674626	0.765405	0.629646	0.732602	0.736373	0.578364	0.374136	0.167293	0.429953	0.664399	0.365705
81	0.415531	0.786682	0.239323	0.585777	0.36162	0.761704	0.311458	0.501973	0.688727	0.454735	0.471062	0.464614	0.0312958	0.549812	0.43479	0.695249	0.853892	0.906665	0.632516	0.34045	0.691454	0.483776	0.628793	0.656674	0.789167	0.660838	0.408089	0.689453	0.809546	0.618637	0.405354	0.674482	0.393779	0.918402	0.668779	0.631049	0.781768	0.701629	0.691158	0.685266	0.575671	0.673747	0.610936	0.558957	0.371243	0.309157	0.391283	0.696232	0.408602
82	0.517964	0.449612	0.836312	0.89852	0.851443	0.928151	0.833488	0.891276	0.243972	0.877686	0.494013	0.859724	0.78197	0.905684	0.864384	0.879625	0.968205	0.656222	0.871007	0.823838	0.245478	0.870807	0.919018	0.89285	0.9196	0.818979	0.860504	0.246269	0.956899	0.885907	0.859077	0.810183	0.417061	0.661868	0.935357	0.894136	0.390929	0.83035	0.243289	0.281615	0.890539	0.874629	0.911259	0.872323	0.855013	0.853225	0.877537	0.00223825	0.426216
83	0.550888	0.462157	0.984909	0.98875	0.98022	0.991449	0.993089	0.992145	0.0152996	0.991418	0.502794	0.990764	0.837495	0.972899	0.990843	0.978039	0.926288	0.783387	0.96626	0.98368	0.0137653	0.990169	0.994246	0.993357	0.976042	0.914579	0.989701	0.0153695	0.989436	0.991469	0.991279	0.992149	0.425387	0.784927	0.994435	0.992196	0.244115	0.987295	0.0116668	0.116762	0.989652	0.984351	0.96813	0.996245	0.995777	0.98046	0.991412	0.312893	0.433153
84	0.445177	0.580065	0.514178	0.72705	0.663338	0.682774	0.619201	0.536126	0.573238	0.528809	0.543457	0.525933	0.53353	0.551745	0.512324	0.789681	0.697987	0.826953	0.612629	0.648511	0.573981	0.52186	0.696403	0.589111	0.673273	0.67076	0.49678	0.573524	0.864484	0.55742	0.477102	0.628997	0.448828	0.841574	0.705707	0.574029	0.629924	0.647473	0.573758	0.573482	0.566402	0.630272	0.372498	0.559815	0.550229	0.597391	0.47832	0.603747	0.47552
85	0.114573	0.758787	0.564633	0.430521	0.70428	0.439549	0.68736	0.430114	0.875951	0.465163	0.0109819	0.470626	0.922367	0.450799	0.340458	0.584046	0.487717	0.901642	0.619882	0.755074	0.877639	0.453623	0.539661	0.512121	0.507178	0.911571	0.259882	0.874575	0.0488199	0.443759	0.260297	0.593239	0.0063621	0.89894	0.410874	0.370671	0.828954	0.629268	0.879078	0.865344	0.415857	0.490637	0.539327	0.340667	0.404222	0.635993	0.289496	0.930243	0.0090973
86	0.328233	0.617687	0.50854	0.552106	0.624913	0.623206	0.632477	0.413994	0.737475	0.38409	0.464631	0.397695	0.57641	0.140091	0.382468	0.755752	0.539194	0.822816	0.493392	0.698627	0.736602	0.358107	0.492069	0.500479	0.527503	0.621106	0.319817	0.736502	0.695454	0.459914	0.292951	0.615111	0.373255	0.831269	0.494252	0.456081	0.639774	0.627078	0.73416	0.694843	0.201157	0.520311	0.416695	0.466788	0.514529	0.571791	0.322853	0.816682	0.402114
87	0.30508	0.955533	0.408238	0.161007	0.510267	0.602738	0.458111	0.369214	0.867665	0.353214	0.429139	0.331922	0.467717	0.428922	0.319878	0.254013	0.642388	0.777934	0.450367	0.51352	0.871069	0.336224	0.211139	0.45922	0.694537	0.543634	0.257214	0.865661	0.658425	0.445017	0.268705	0.604579	0.345792	0.791201	0.326991	0.441084	0.720334	0.706244	0.868693	0.866245	0.408427	0.568219	0.565642	0.302321	0.459588	0.44948	0.28776	0.766881	0.377902
88	0.312977	0.707387	0.41128	0.31146	0.531088	0.617771	0.466255	0.473848	0.779839	0.496338	0.364703	0.443889	0.628643	0.519319	0.393208	0.358564	0.712468	0.700684	0.509277	0.508702	0.784279	0.493312	0.383933	0.526174	0.658437	0.561597	0.344635	0.778922	0.596142	0.515394	0.359675	0.580785	0.289246	0.706643	0.453868	0.494346	0.820151	0.646498	0.78549	0.860608	0.52844	0.587662	0.675958	0.229632	0.396985	0.485456	0.385289	0.739196	0.316077
89	0.390177	0.547109	0.547421	0.820218	0.723952	0.61092	0.662086	0.51174	0.587385	0.500396	0.493258	0.499864	0.562297	0.475701	0.487724	0.935902	0.616647	0.921993	0.614776	0.700832	0.587095	0.48664	0.78366	0.557833	0.610047	0.727865	0.473498	0.587579	0.774911	0.522744	0.444917	0.610491	0.40165	0.938558	0.650469	0.544149	0.613349	0.60411	0.586805	0.560748	0.500809	0.579249	0.258103	0.604255	0.570746	0.640331	0.444013	0.653828	0.430195
90	0.109118	0.767187	0.562405	0.42973	0.71314	0.425942	0.689644	0.396487	0.885146	0.454222	0.0445886	0.447659	0.919551	0.425409	0.32141	0.586777	0.449678	0.918487	0.600081	0.767046	0.88724	0.429175	0.522187	0.486411	0.486891	0.900366	0.244808	0.883823	0.0610466	0.447479	0.245198	0.58571	0.0217739	0.90689	0.38539	0.349637	0.822361	0.614128	0.888057	0.870669	0.390125	0.461691	0.514428	0.335354	0.389608	0.641531	0.267424	0.945063	0.0295332
91	0.444164	0.580804	0.51208	0.724694	0.661728	0.680472	0.623859	0.533936	0.574418	0.526499	0.543018	0.523816	0.530035	0.534545	0.50986	0.78802	0.698254	0.825258	0.610805	0.66234	0.574994	0.519607	0.694004	0.586741	0.673563	0.669727	0.494008	0.574635	0.862925	0.555123	0.474325	0.634873	0.448379	0.839869	0.703358	0.571544	0.629709	0.662612	0.574792	0.573295	0.564031	0.627604	0.370832	0.557408	0.547847	0.59557	0.475586	0.616077	0.475157
92	0.536696	0.455736	0.946615	0.954903	0.948774	0.96291	0.956555	0.96146	0.0893523	0.970232	0.498793	0.949653	0.812292	0.944452	0.948494	0.970959	0.931174	0.780373	0.954175	0.952863	0.0891599	0.975022	0.963378	0.964603	0.933787	0.912583	0.947133	0.090697	0.979275	0.959298	0.931375	0.948059	0.422311	0.786249	0.96153	0.964595	0.221547	0.944124	0.0849317	0.0550866	0.951678	0.949968	0.943225	0.968869	0.946318	0.949016	0.953104	0.262227	0.430168
93	0.319691	0.688262	0.442474	0.357341	0.49719	0.601842	0.500197	0.451401	0.790928	0.466876	0.411248	0.425109	0.648118	0.53173	0.381647	0.322623	0.683021	0.695287	0.498867	0.548203	0.794662	0.474317	0.374179	0.489296	0.613476	0.579516	0.297005	0.789841	0.640303	0.485437	0.31145	0.553117	0.327093	0.703555	0.434977	0.445097	0.75485	0.612514	0.794279	0.843921	0.547729	0.549835	0.666812	0.201497	0.35174	0.457547	0.335113	0.753394	0.360703
94	0.11304	0.751549	0.57085	0.431481	0.710813	0.440215	0.68733	0.419932	0.883822	0.454424	0.0208209	0.460785	0.923747	0.43992	0.328999	0.588434	0.471418	0.914672	0.611398	0.761835	0.885982	0.443148	0.432922	0.501105	0.504806	0.90677	0.254297	0.882549	0.0404603	0.451379	0.254702	0.585673	0.00442786	0.90795	0.399955	0.35912	0.822195	0.633718	0.886713	0.870722	0.404832	0.478234	0.528658	0.33944	0.393149	0.639209	0.276784	0.940953	0.00915855
95	0.443625	0.514758	0.492777	0.743788	0.631813	0.707951	0.612935	0.532771	0.579527	0.516931	0.534279	0.52269	0.558794	0.552194	0.508548	0.737999	0.68532	0.795862	0.61921	0.653322	0.581825	0.510716	0.718288	0.607147	0.648431	0.684442	0.478569	0.579059	0.858819	0.553902	0.460754	0.657164	0.439291	0.807378	0.722407	0.573023	0.673214	0.708382	0.582927	0.600962	0.545485	0.648948	0.443525	0.567891	0.540706	0.569418	0.468789	0.596029	0.46727
96	0.394932	0.712929	0.427603	0.533102	0.505006	0.740336	0.513493	0.47916	0.666584	0.442364	0.459475	0.477183	0.428128	0.554669	0.481426	0.60581	0.781768	0.779896	0.593261	0.548073	0.670809	0.480915	0.583784	0.595417	0.734965	0.624497	0.443669	0.665821	0.76572	0.585979	0.430462	0.659075	0.375781	0.785617	0.615083	0.561509	0.762533	0.665055	0.67208	0.763635	0.552082	0.653178	0.645414	0.508052	0.46599	0.443088	0.44803	0.673477	0.397548
97	0.395367	0.760495	0.21967	0.604875	0.309515	0.712527	0.299724	0.541375	0.694385	0.504942	0.428433	0.469503	0.49569	0.58379	0.40786	0.56377	0.835533	0.679834	0.621248	0.314533	0.698786	0.487128	0.68878	0.619157	0.77927	0.635383	0.38025	0.693102	0.737383	0.580698	0.381735	0.728345	0.348035	0.685184	0.690629	0.574895	0.673969	0.730161	0.696073	0.785769	0.584974	0.691459	0.67651	0.522416	0.355329	0.293791	0.385749	0.69934	0.371348
98	0.527119	0.422537	0.956254	0.944688	0.953419	0.952187	0.966378	0.944484	0.0844333	0.959227	0.478408	0.96419	0.880395	0.960137	0.956755	0.955461	0.918457	0.709549	0.959015	0.967367	0.084709	0.959135	0.962588	0.958835	0.937432	0.9358	0.950579	0.0846088	0.943505	0.958664	0.930528	0.950331	0.403659	0.711194	0.961289	0.936389	0.244719	0.961726	0.0810726	0.156421	0.939191	0.957711	0.955912	0.952928	0.945893	0.956476	0.942332	0.326591	0.411195
99	0.554069	0.468119	0.9915	0.989972	0.984278	0.998678	0.99817	0.999024	0.00742743	0.998673	0.504281	0.997412	0.840386	0.976071	0.998585	0.980358	0.930747	0.750354	0.978488	0.988015	0.00674705	0.997245	0.996405	0.998639	0.969563	0.92923	0.998408	0.00780687	0.994331	0.998681	1	0.973475	0.42712	0.754598	0.998651	1	0.252817	0.991954	0.00559234	0.135741	0.997101	0.986975	0.980113	0.992041	0.999956	0.985517	1	0.319607	0.434426
100	0.382703	0.67693	0.274047	0.485729	0.362947	0.648853	0.348873	0.43496	0.738015	0.487208	0.460174	0.477367	0.451664	0.53244	0.399286	0.589787	0.793167	0.638919	0.598156	0.378677	0.742055	0.486045	0.602475	0.5754	0.715875	0.639326	0.3562	0.737049	0.761443	0.543997	0.357977	0.691531	0.373413	0.645375	0.595896	0.542989	0.728672	0.671595	0.740071	0.79246	0.532932	0.640984	0.643516	0.474847	0.204702	0.262762	0.373798	0.730571	0.400928
101	0.330925	0.854363	0.44582	0.202382	0.554919	0.661463	0.50936	0.427399	0.795647	0.41215	0.444712	0.387568	0.479529	0.488627	0.387679	0.287044	0.682824	0.769335	0.496929	0.556335	0.79908	0.389161	0.258782	0.506729	0.698057	0.569983	0.327942	0.794838	0.700666	0.503604	0.339546	0.633431	0.359519	0.780533	0.378485	0.489659	0.680673	0.723302	0.796233	0.797856	0.468936	0.611366	0.614693	0.358482	0.520361	0.500967	0.357524	0.717502	0.389119
102	0.490507	0.438128	0.794495	0.879837	0.797109	0.86214	0.782437	0.849359	0.247372	0.883306	0.454298	0.822623	0.891053	0.865583	0.804232	0.840339	0.880383	0.638433	0.878513	0.7893	0.247895	0.852985	0.912324	0.847499	0.845773	0.872655	0.80192	0.247564	0.874	0.844052	0.790292	0.851368	0.380884	0.642591	0.894189	0.818231	0.270556	0.881336	0.242854	0.296974	0.83009	0.874336	0.910328	0.835023	0.833162	0.811842	0.814293	0.39676	0.391941
103	0.389341	0.668845	0.364975	0.534563	0.464777	0.728384	0.415418	0.620236	0.642544	0.562927	0.399711	0.540838	0.561305	0.668685	0.493166	0.530043	0.864629	0.704394	0.674397	0.433421	0.64702	0.576872	0.633433	0.667333	0.77877	0.692461	0.484338	0.641313	0.722801	0.631549	0.474415	0.710409	0.324608	0.710458	0.672365	0.604555	0.696845	0.738643	0.645898	0.737774	0.653923	0.721768	0.755076	0.544132	0.451389	0.421062	0.495703	0.630401	0.346964
104	0.367861	0.665226	0.502634	0.121126	0.573178	0.657445	0.534203	0.612543	0.624782	0.581223	0.40215	0.553952	0.693637	0.65885	0.509494	0.392485	0.776302	0.765857	0.609868	0.561788	0.627772	0.612563	0.420796	0.68484	0.738195	0.627927	0.475344	0.623713	0.698752	0.645709	0.480596	0.711687	0.327429	0.771122	0.522491	0.615522	0.663636	0.84449	0.626301	0.683725	0.62626	0.733207	0.739755	0.523892	0.519518	0.529845	0.497008	0.699865	0.348823
105	0.554065	0.468357	0.988885	0.984748	0.975933	0.998669	0.993582	0.999015	0.013134	0.998664	0.502391	0.997404	0.838252	0.976061	0.998575	0.975811	0.93268	0.747852	0.978481	0.984205	0.0124907	0.997236	0.993754	0.99863	0.968524	0.929226	0.998397	0.013994	0.993474	0.998672	0.992617	0.973462	0.423434	0.752247	0.998642	0.997684	0.247659	0.989854	0.0111897	0.136371	0.997091	0.986964	0.980104	0.992031	0.990277	0.982205	0.996592	0.317578	0.432119
106	0.395082	0.666943	0.368073	0.536684	0.470608	0.722774	0.42076	0.606426	0.637698	0.561579	0.406866	0.547098	0.579441	0.668561	0.495984	0.532311	0.8602	0.685106	0.670494	0.438825	0.641685	0.576753	0.633306	0.667207	0.78153	0.68621	0.499002	0.636307	0.727466	0.631427	0.490684	0.702155	0.332604	0.691397	0.67224	0.602928	0.697544	0.734111	0.640809	0.728961	0.641523	0.719371	0.754954	0.546155	0.45362	0.412497	0.495558	0.639743	0.353044
107	0.425391	0.665451	0.5454	0.654917	0.605269	0.739554	0.610296	0.597835	0.572914	0.61311	0.476538	0.583069	0.680049	0.642642	0.567193	0.635372	0.797786	0.647248	0.65028	0.640836	0.57578	0.603436	0.669597	0.446767	0.758287	0.676409	0.523315	0.572015	0.81507	0.455046	0.521845	0.606361	0.389545	0.653458	0.687287	0.5137	0.5164	0.609197	0.572045	0.627788	0.632278	0.643098	0.684815	0.551111	0.542375	0.570976	0.523022	0.555904	0.41459
108	0.40933	0.766017	0.00734114	0.597359	0.281321	0.785628	0.20252	0.582907	0.681855	0.519657	0.427158	0.491728	0.344156	0.63978	0.415563	0.555115	0.919128	0.693695	0.684394	0.21064	0.686862	0.530775	0.689405	0.659207	0.84039	0.692312	0.418727	0.680879	0.764517	0.626706	0.418741	0.687455	0.349985	0.699768	0.714332	0.629538	0.695596	0.747242	0.684169	0.754474	0.635147	0.731056	0.7127	0.575893	0.375111	0.239848	0.408547	0.674373	0.371116
109	0.112137	0.755784	0.566934	0.435671	0.700535	0.444308	0.679037	0.423826	0.88204	0.458532	0.00547759	0.44986	0.926897	0.444081	0.32613	0.590638	0.477652	0.903014	0.614642	0.747603	0.883983	0.447154	0.541328	0.505318	0.509943	0.908606	0.259226	0.8804	0.0383176	0.455462	0.259639	0.591342	0.00498423	0.895414	0.404131	0.363538	0.825306	0.639335	0.885039	0.873444	0.409048	0.482978	0.532739	0.343719	0.402977	0.6306	0.281646	0.940543	0.00595304
110	0.395257	0.726045	0.290536	0.610564	0.190451	0.753651	0.398779	0.541291	0.662769	0.540512	0.399001	0.546077	0.452714	0.649289	0.497414	0.628607	0.903238	0.778477	0.697533	0.412431	0.667529	0.564184	0.699525	0.696911	0.820857	0.718806	0.379315	0.662857	0.724128	0.658089	0.36936	0.699025	0.324797	0.788043	0.710284	0.635226	0.712124	0.743844	0.665614	0.731068	0.640913	0.726458	0.734736	0.595663	0.356621	0.210519	0.452518	0.627586	0.345843
111	0.490951	0.561783	0.672475	0.860249	0.720212	0.906184	0.714881	0.785754	0.356622	0.783046	0.481399	0.767243	0.686073	0.823901	0.754321	0.832889	0.932397	0.502686	0.82785	0.718613	0.358965	0.786485	0.877	0.793911	0.871392	0.8103	0.741731	0.35695	0.89197	0.790297	0.745139	0.541332	0.401671	0.497426	0.873895	0.788337	0.503429	0.481173	0.357483	0.429906	0.820705	0.690333	0.842507	0.774352	0.692183	0.695015	0.755415	0.357209	0.416728
112	0.409835	0.800361	0.233051	0.580101	0.366293	0.748761	0.295564	0.490805	0.69905	0.444969	0.472579	0.457849	0.041085	0.536653	0.417532	0.698916	0.834177	0.913789	0.625908	0.328321	0.701871	0.473656	0.618116	0.643349	0.782389	0.659215	0.393648	0.699947	0.809131	0.603409	0.388634	0.66829	0.396055	0.923503	0.660093	0.619943	0.792573	0.696064	0.701649	0.698714	0.559143	0.66347	0.600345	0.538466	0.362794	0.296261	0.380041	0.70151	0.410298
113	0.529801	0.429012	0.896603	0.934866	0.870836	0.95108	0.863443	0.946553	0.123292	0.971344	0.49971	0.898824	0.859456	0.928524	0.893187	0.901017	0.914314	0.780132	0.934767	0.861741	0.121891	0.925651	0.94705	0.912061	0.920802	0.900521	0.892898	0.123547	0.969854	0.902849	0.886098	0.961021	0.424176	0.783573	0.942383	0.908119	0.110711	0.954462	0.112735	0.160542	0.930971	0.945784	0.946631	0.918653	0.939683	0.894399	0.91531	0.325288	0.431313
114	0.364121	0.65256	0.385496	0.522003	0.496076	0.676132	0.448145	0.577772	0.670697	0.521981	0.387795	0.528763	0.563158	0.617918	0.455746	0.562157	0.785271	0.796781	0.66908	0.476077	0.674431	0.52627	0.643744	0.643941	0.715533	0.743152	0.434746	0.669777	0.672733	0.604006	0.435439	0.648622	0.313402	0.80459	0.617207	0.569774	0.823526	0.672096	0.676165	0.751392	0.561515	0.64954	0.674119	0.513986	0.4156	0.441257	0.445954	0.701988	0.336997
115	0.521976	0.440958	0.83828	0.903243	0.840916	0.9333	0.835119	0.899952	0.23693	0.909012	0.493016	0.868108	0.783064	0.914953	0.874147	0.872277	0.978142	0.649765	0.878236	0.822603	0.238379	0.898884	0.917763	0.895401	0.92217	0.820749	0.865956	0.238983	0.952302	0.885111	0.870075	0.809539	0.415703	0.652789	0.940994	0.896206	0.383692	0.845156	0.23594	0.27475	0.89598	0.882052	0.917637	0.873696	0.849963	0.844787	0.882798	0.0078715	0.425881
116	0.346176	0.758601	0.501342	0.554913	0.569106	0.656201	0.59183	0.400725	0.729057	0.424852	0.437639	0.45365	0.562927	0.452997	0.43391	0.588566	0.660837	0.770774	0.534307	0.640507	0.732094	0.424709	0.559438	0.508922	0.657648	0.623917	0.360857	0.728615	0.70089	0.501743	0.358376	0.592594	0.358208	0.783392	0.526851	0.470585	0.774968	0.58844	0.73348	0.777165	0.475025	0.5546	0.586867	0.405371	0.383168	0.509728	0.373061	0.680778	0.38169
117	0.544917	0.45721	0.98002	0.968685	0.970076	0.98159	0.977044	0.989443	0.031337	0.977803	0.500463	0.966832	0.895739	0.982608	0.968498	0.973256	0.929235	0.739002	0.984758	0.971655	0.0317389	0.980772	0.97209	0.983834	0.951505	0.955128	0.977199	0.0298197	0.990658	0.983567	0.971177	0.949198	0.424493	0.739909	0.977431	0.975245	0.285297	0.964417	0.0321251	0.186466	0.985782	0.966675	0.980875	0.976036	0.988518	0.972492	0.971898	0.319075	0.43189
118	0.396103	0.801171	0.179378	0.592782	0.185004	0.755574	0.256417	0.514449	0.698074	0.497179	0.417206	0.513384	0.365581	0.645908	0.420163	0.618165	0.895455	0.802637	0.68292	0.265329	0.703087	0.541897	0.695583	0.664315	0.832885	0.708436	0.361877	0.697331	0.740966	0.632003	0.358154	0.690256	0.341601	0.808015	0.699441	0.626256	0.773503	0.720673	0.702126	0.762127	0.628986	0.707199	0.712263	0.585603	0.29249	0.0427107	0.394638	0.689862	0.362733
119	0.373991	0.815269	0.246285	0.541138	0.275631	0.671023	0.355448	0.354297	0.773214	0.417679	0.466691	0.421082	0.346304	0.493139	0.384484	0.704923	0.764125	0.784589	0.561938	0.397191	0.777426	0.416732	0.613528	0.555695	0.736977	0.613574	0.297366	0.772791	0.761088	0.519264	0.287177	0.640199	0.386679	0.795333	0.582469	0.528462	0.782038	0.613822	0.776544	0.773073	0.477777	0.598027	0.568713	0.490264	0.202632	0.221067	0.322306	0.736077	0.406873
120	0.372366	0.659634	0.383904	0.525	0.54632	0.701638	0.486206	0.497448	0.679756	0.467403	0.434379	0.470342	0.447274	0.583705	0.458049	0.643142	0.7603	0.815884	0.590509	0.513556	0.684124	0.4844	0.573389	0.609782	0.702569	0.626778	0.462685	0.678939	0.73371	0.573978	0.44866	0.661623	0.354939	0.826287	0.603825	0.564588	0.819117	0.682396	0.686585	0.738093	0.572196	0.64999	0.637997	0.513424	0.483842	0.447561	0.442902	0.66465	0.380073
121	0.404713	0.789469	0.152471	0.578031	0.281913	0.775137	0.037155	0.594536	0.701462	0.518885	0.419001	0.489409	0.338833	0.673105	0.353583	0.518139	0.936201	0.691311	0.684192	0.0167792	0.706556	0.548421	0.626015	0.675945	0.849741	0.690081	0.417013	0.700758	0.748722	0.635429	0.426629	0.668285	0.342678	0.700198	0.679964	0.637464	0.687842	0.709535	0.703164	0.766055	0.664071	0.722303	0.723874	0.569036	0.368555	0.235123	0.401237	0.657845	0.36316
122	0.406789	0.787028	0.239783	0.605618	0	0.779856	0.310413	0.556665	0.679004	0.546766	0.423613	0.523058	0.417494	0.63715	0.465354	0.591531	0.910336	0.718394	0.683624	0.321769	0.683886	0.541956	0.691829	0.675194	0.841031	0.691486	0.320599	0.677756	0.758468	0.639684	0.316597	0.711147	0.346514	0.725227	0.704659	0.629855	0.686332	0.749849	0.681037	0.766368	0.62307	0.728607	0.732936	0.577292	0.367718	0.160794	0.424053	0.66594	0.368254
123	0.538517	0.456556	0.996445	0.979477	1	0.974851	0.994143	0.975604	0.0207276	0.982491	0.503888	0.984792	0.902727	0.978728	0.96485	1	0.861997	0.787026	0.98224	0.99655	0.019862	0.979072	0.990974	0.983363	0.945659	0.95399	0.97189	0.0208431	0.988522	0.987901	0.953634	0.980518	0.428844	0.790261	0.979344	0.979411	0.251903	0.972179	0.0187088	0.139939	0.960689	0.964252	0.966376	0.979881	0.995174	1	0.968766	0.324689	0.434768
124	0.399342	0.804118	0.124753	0.570889	0.269499	0.745929	0.0208748	0.562403	0.733212	0.485964	0.437099	0.457029	0.342695	0.636833	0.314417	0.512544	0.886064	0.702039	0.656723	0.00788197	0.73875	0.510515	0.612522	0.642306	0.811168	0.682459	0.376277	0.732295	0.767733	0.60083	0.386225	0.640174	0.356882	0.711408	0.656031	0.601985	0.701096	0.67283	0.735262	0.794131	0.626722	0.687145	0.703364	0.536811	0.342788	0.213779	0.354939	0.676727	0.380679
125	0.50736	0.46411	0.819992	0.874524	0.837151	0.916863	0.826104	0.872125	0.263872	0.87879	0.493537	0.844504	0.773681	0.885873	0.841361	0.873631	0.941494	0.681324	0.860824	0.833677	0.265337	0.872522	0.896683	0.869822	0.904568	0.818384	0.834337	0.266406	0.942994	0.863962	0.832811	0.809957	0.415724	0.689108	0.910771	0.874319	0.403527	0.841138	0.263413	0.291143	0.865713	0.85849	0.908331	0.851428	0.835134	0.836947	0.848914	0.0143791	0.426794
126	0.552938	0.494871	0.973873	0.970195	0.969825	0.982381	0.977113	0.991811	0.0221128	0.992602	0.494751	0.995049	0.885798	0.996043	0.984289	0.966609	0.946469	0.762076	0.990991	0.973642	0.0253216	0.99473	0.975893	0.991797	0.983701	0.953894	0.991582	0.0211146	0.974992	0.990755	0.985987	0.982015	0.417562	0.76317	0.98704	0.981953	0.308377	0.989492	0.024265	0.165424	0.994453	0.986836	0.99612	0.983877	0.978533	0.972949	0.983855	0.328612	0.425746
127	0.428393	0.645416	0.583065	0.532098	0.640655	0.6901	0.596354	0.533266	0.602682	0.547821	0.531729	0.50127	0.589026	0.612347	0.521386	0.621094	0.744872	0.493303	0.604173	0.631449	0.605205	0.533211	0.574334	0.549111	0.708798	0.642567	0.478491	0.602298	0.878458	0.530799	0.492966	0.571561	0.44285	0.494824	0.603625	0.544651	0.57812	0.637169	0.601905	0.68421	0.610537	0.619196	0.664347	0.507937	0.493232	0.619474	0.500512	0.608512	0.466458
128	0.447082	0.552206	0.540653	0.769516	0.666367	0.727173	0.628026	0.535251	0.562283	0.537578	0.540162	0.532476	0.54338	0.556146	0.519802	0.792806	0.70458	0.803242	0.616062	0.666337	0.562724	0.530165	0.726475	0.61229	0.669584	0.670799	0.501994	0.562495	0.863852	0.561738	0.482324	0.628509	0.444487	0.8149	0.742022	0.578702	0.603278	0.666332	0.561699	0.559387	0.570863	0.632708	0.401269	0.576104	0.554709	0.6003	0.486219	0.609408	0.469525
129	0.408622	0.77647	0.252567	0.60796	0.0743405	0.784021	0.326429	0.567915	0.667025	0.555868	0.415541	0.53393	0.42685	0.645931	0.480644	0.592455	0.918496	0.715818	0.689191	0.340891	0.672732	0.558023	0.698488	0.685362	0.844201	0.69679	0.312021	0.666109	0.753901	0.649784	0.320114	0.717693	0.339826	0.722038	0.713056	0.639296	0.679639	0.753456	0.669539	0.753702	0.638276	0.733965	0.740626	0.584645	0.382086	0.172078	0.439903	0.657466	0.35998
130	0.538106	0.454915	0.995595	0.977577	0.999347	0.969951	0.992914	0.974717	0.0225851	0.981555	0.503613	0.983935	0.902354	0.97778	0.963851	0.998639	0.865186	0.7847	0.972488	0.993896	0.0215012	0.978159	0.986995	0.982402	0.943864	0.953571	0.970766	0.0226104	0.98789	0.983603	0.952509	0.977199	0.428662	0.787911	0.978393	0.973116	0.253549	0.96969	0.0202076	0.142817	0.959728	0.962077	0.965446	0.978905	0.994208	0.999262	0.967658	0.331925	0.434621
131	0.438531	0.558449	0.603324	0.675452	0.663029	0.791841	0.629022	0.765344	0.444283	0.750012	0.422961	0.680444	0.673084	0.796699	0.673992	0.680204	0.905006	0.640661	0.766075	0.639648	0.446959	0.760401	0.752711	0.763894	0.821767	0.754842	0.668746	0.444181	0.793936	0.733204	0.657204	0.443933	0.348722	0.641808	0.783053	0.721362	0.588064	0.790243	0.445921	0.523348	0.786318	0.770752	0.810823	0.688872	0.650179	0.656461	0.677169	0.474079	0.36651
132	0.473734	0.5955	0.66204	0.86024	0.712704	0.887414	0.667743	0.751178	0.38738	0.747952	0.49116	0.736594	0.682165	0.792969	0.708367	0.831588	0.899397	0.532918	0.796831	0.666797	0.389041	0.748186	0.867162	0.748184	0.850202	0.792746	0.703743	0.387948	0.896201	0.754629	0.707255	0.549847	0.411069	0.536817	0.856642	0.752559	0.53262	0.363652	0.388577	0.460951	0.780394	0.630853	0.803501	0.744372	0.676068	0.689642	0.717789	0.390579	0.425935
133	0.387165	0.808621	0.185438	0.56411	0.295149	0.670912	0.259855	0.41066	0.765828	0.367894	0.492179	0.402176	0.301812	0.517141	0.344435	0.620176	0.763956	0.854421	0.588684	0.305579	0.771259	0.424515	0.60961	0.55802	0.718741	0.655019	0.31237	0.765169	0.798534	0.508	0.297707	0.599512	0.403793	0.863925	0.600832	0.525893	0.816114	0.616355	0.771933	0.792177	0.492801	0.590159	0.578707	0.490148	0.245331	0.210464	0.289431	0.723183	0.430683
134	0.548694	0.494171	0.97595	0.964237	0.969624	0.979393	0.981414	0.982635	0.0261717	0.986417	0.499096	0.986181	0.888176	0.98624	0.985507	0.969516	0.941567	0.761195	0.983345	0.976887	0.0284549	0.98529	0.975851	0.986066	0.979163	0.949568	0.983699	0.0256237	0.983832	0.986497	0.977896	0.96558	0.421829	0.762031	0.983114	0.984511	0.308682	0.972356	0.0275449	0.159056	0.984517	0.970966	0.986506	0.979272	0.980832	0.972918	0.978785	0.334806	0.429285
135	0.243018	0.665199	0.583732	0.536816	0.649828	0.580932	0.580607	0.522253	0.725696	0.538312	0.232835	0.585957	0.794535	0.510471	0.40094	0.586274	0.584586	0.899379	0.6274	0.628465	0.72609	0.517363	0.565365	0.579758	0.58723	0.804745	0.363651	0.724511	0.406214	0.542643	0.355699	0.667742	0.169564	0.90502	0.508895	0.475824	0.677202	0.644795	0.725513	0.694051	0.457801	0.554852	0.571275	0.407589	0.437215	0.602412	0.389051	0.759152	0.195432
136	0.417284	0.789191	0.242751	0.582666	0.361599	0.765687	0.29546	0.505762	0.68788	0.458732	0.47155	0.469113	0.0152197	0.553862	0.431565	0.697198	0.859958	0.907262	0.635674	0.328872	0.690722	0.487675	0.632944	0.660774	0.794166	0.662625	0.412885	0.688605	0.812243	0.62261	0.409052	0.679999	0.393748	0.919701	0.672843	0.635349	0.781	0.704658	0.690473	0.686106	0.576583	0.678364	0.614907	0.563121	0.370545	0.295431	0.396015	0.696117	0.408684
137	0.412747	0.79692	0.236004	0.583333	0.366457	0.745014	0.270314	0.497102	0.696659	0.443455	0.473664	0.46845	0.0225607	0.543381	0.410608	0.698257	0.844257	0.915995	0.631155	0.3042	0.699434	0.481	0.625014	0.650162	0.790696	0.658	0.403949	0.697768	0.806108	0.610011	0.399969	0.674434	0.397348	0.927132	0.662324	0.613398	0.786159	0.702707	0.698978	0.69587	0.565962	0.671141	0.604629	0.555981	0.369642	0.291732	0.372963	0.700368	0.411342
138	0.537834	0.472918	0.928585	0.967945	0.959552	0.969331	0.930666	0.959152	0.0882682	0.980933	0.503193	0.932259	0.790525	0.951585	0.936998	0.987923	0.9331	0.758387	0.956224	0.926426	0.0882781	0.982064	0.9774	0.974283	0.946246	0.913743	0.950246	0.0888379	0.982213	0.970438	0.941135	0.936233	0.42774	0.762131	0.967419	0.972447	0.240218	0.942387	0.0846287	0	0.95909	0.942362	0.948328	0.971572	0.922696	0.935668	0.966921	0.269718	0.434192
139	0.364157	0.747273	0.401732	0.475858	0.514617	0.634486	0.494171	0.379759	0.757867	0.368892	0.483607	0.395483	0.461636	0.470866	0.383665	0.632697	0.656215	0.761003	0.537168	0.543864	0.761645	0.39828	0.539691	0.503922	0.641767	0.63291	0.331638	0.756891	0.752748	0.49119	0.324428	0.5699	0.39938	0.771897	0.550591	0.473671	0.808185	0.581261	0.763176	0.811621	0.457837	0.539198	0.561082	0.387383	0.35095	0.443814	0.343005	0.7317	0.427094
140	0.553257	0.458963	0.980119	0.980709	0.973556	0.98976	0.984058	0.9925	0.00769012	0.996822	0.501424	0.995715	0.890238	0.99678	0.996609	0.972057	0.924012	0.774533	0.984011	0.979541	0.00940645	0.995439	0.989263	0.99674	0.972539	0.940754	0.992455	0.00722007	0.992231	0.991478	0.990402	0.989033	0.422876	0.777266	0.996768	0.989037	0.268926	0.991555	0.00884326	0.139998	0.995199	0.988639	0.991214	0.990111	0.988377	0.976348	0.984716	0.311835	0.431701
141	0.405119	0.776009	0.119365	0.594359	0.276356	0.768404	0.148086	0.582857	0.694127	0.497713	0.427504	0.479997	0.338282	0.626905	0.37614	0.552588	0.909699	0.697905	0.680615	0.14547	0.699163	0.530655	0.682211	0.659779	0.83227	0.689783	0.407205	0.69322	0.762349	0.617162	0.409172	0.678288	0.350028	0.706167	0.708484	0.617631	0.702864	0.738242	0.696522	0.766911	0.631764	0.722071	0.717275	0.565891	0.367361	0.23157	0.403073	0.68367	0.371347
142	0.54727	0.462179	0.994759	0.987599	0.989036	0.990773	0.995586	0.99453	0.0176367	0.983169	0.504106	0.983205	0.842774	0.968879	0.982041	0.985021	0.901807	0.782309	0.966239	0.989751	0.0189219	0.990029	0.988419	0.989339	0.967536	0.918331	0.983638	0.017598	0.996108	0.991829	0.989163	0.982071	0.426929	0.785116	0.986047	0.988081	0.247037	0.987934	0.0173406	0.118442	0.991291	0.978832	0.962296	0.987651	0.994051	0.988228	0.988714	0.315135	0.434948
143	0.328962	0.742765	0.364567	0.431379	0.482918	0.651395	0.472317	0.426252	0.787044	0.393916	0.418258	0.396364	0.447532	0.48905	0.377631	0.572464	0.683459	0.842462	0.544225	0.518526	0.79046	0.420005	0.485684	0.512809	0.651617	0.642009	0.320032	0.786857	0.664815	0.503045	0.313623	0.554553	0.337612	0.853665	0.508879	0.489251	0.792532	0.605888	0.790805	0.814096	0.47502	0.545716	0.640414	0.396918	0.405646	0.425745	0.330461	0.727998	0.366444
144	0.342529	0.725102	0.49069	0.545983	0.568275	0.647914	0.590957	0.394483	0.742474	0.429054	0.451125	0.443181	0.570556	0.448472	0.42172	0.587709	0.628708	0.771265	0.527737	0.634425	0.744351	0.426486	0.55489	0.506203	0.660711	0.620199	0.350876	0.741899	0.711466	0.496482	0.345392	0.589357	0.371423	0.78119	0.523097	0.464374	0.727253	0.594017	0.743721	0.739438	0.43298	0.551891	0.585356	0.403875	0.381136	0.502763	0.372046	0.663734	0.394197
145	0.543622	0.4731	0.955746	0.967383	0.958379	0.978648	0.962275	0.986643	0.040836	0.990009	0.502781	0.958828	0.870987	0.984942	0.961621	0.979038	0.939782	0.769915	0.991438	0.958434	0.0430133	0.986091	0.969024	0.976361	0.958974	0.959195	0.962458	0.042774	0.990495	0.977779	0.967629	0.955687	0.426076	0.772059	0.968359	0.974375	0.280807	0.965725	0.0405438	0.163723	0.982751	0.963265	0.977942	0.978985	0.965722	0.956864	0.961862	0.315282	0.433623
146	0.410767	0.808629	0.145806	0.546555	0.149539	0.732618	0.257137	0.409709	0.770888	0.386761	0.533769	0.410726	0.32258	0.523267	0.337848	0.5694	0.791566	0.735749	0.586772	0.281858	0.775317	0.409285	0.595299	0.547438	0.753565	0.642875	0.249471	0.769568	0.869225	0.524885	0.240681	0.659583	0.44116	0.745391	0.600308	0.528729	0.724128	0.665275	0.773166	0.842883	0.509815	0.624458	0.599272	0.48527	0.263058	0.0246806	0.262976	0.742284	0.469708
147	0.533679	0.492221	0.97345	0.959886	0.971425	0.975287	0.98282	0.980184	0.0337991	0.978804	0.500503	0.979205	0.886716	0.983622	0.977383	0.966635	0.924754	0.763863	0.977331	0.975081	0.0369452	0.977864	0.970522	0.978257	0.969641	0.946164	0.974563	0.0326414	0.980924	0.978929	0.976117	0.964167	0.42236	0.765179	0.975373	0.974057	0.296721	0.971131	0.0358866	0.170149	0.976701	0.968802	0.978943	0.977079	0.982769	0.969914	0.966542	0.338945	0.430753
148	0.384193	0.670538	0.340445	0.537415	0.448873	0.677435	0.416697	0.561504	0.674092	0.526384	0.419794	0.500479	0.596319	0.626328	0.453852	0.550271	0.80623	0.727076	0.621972	0.439869	0.678464	0.53644	0.62641	0.619964	0.732804	0.654871	0.432429	0.672736	0.729643	0.582277	0.413935	0.670881	0.343305	0.736516	0.646662	0.564828	0.692687	0.716454	0.677152	0.744584	0.6092	0.675705	0.716699	0.498397	0.438457	0.406255	0.436316	0.664548	0.366
149	0.528485	0.434224	0.900718	0.934122	0.879303	0.956166	0.864741	0.943706	0.112897	0.968343	0.499538	0.896074	0.862201	0.921146	0.892761	0.913583	0.904807	0.758237	0.939381	0.866412	0.112614	0.926027	0.958187	0.91746	0.91396	0.911147	0.895065	0.113232	0.973086	0.907704	0.88249	0.949916	0.424392	0.761052	0.945743	0.915992	0.153867	0.965319	0.105832	0.155664	0.927889	0.946987	0.946654	0.925783	0.953367	0.89963	0.911757	0.349013	0.431172
150	0.525669	0.451187	0.833349	0.901072	0.839914	0.937854	0.843041	0.904285	0.231659	0.911462	0.490337	0.875824	0.782356	0.918978	0.883132	0.871662	0.987086	0.644231	0.884889	0.836392	0.233221	0.904147	0.921323	0.900776	0.928886	0.819757	0.873379	0.233666	0.956095	0.891606	0.874772	0.822423	0.412077	0.648194	0.946005	0.9034	0.381186	0.86093	0.230719	0.270695	0.900805	0.887973	0.931492	0.874835	0.849539	0.843797	0.892765	0.00108136	0.422691
151	0.314646	0.812385	0.304555	0.413206	0.429089	0.6085	0.420828	0.352127	0.846324	0.349333	0.422875	0.341134	0.430245	0.42095	0.319293	0.551209	0.675494	0.773569	0.496486	0.472553	0.850692	0.339091	0.46594	0.47494	0.634109	0.600413	0.26146	0.845536	0.657111	0.445593	0.259652	0.543721	0.342642	0.78427	0.509715	0.436523	0.878487	0.539922	0.852849	0.894083	0.392369	0.509797	0.560859	0.3455	0.333804	0.356791	0.271228	0.773045	0.372043
152	0.373098	0.730968	0.483604	0.115155	0.550015	0.672393	0.526248	0.632069	0.622169	0.598531	0.392373	0.561069	0.653489	0.698704	0.524563	0.358707	0.809258	0.76797	0.646134	0.553916	0.625527	0.613031	0.416223	0.672479	0.779823	0.670585	0.473531	0.621032	0.698334	0.660468	0.490889	0.73233	0.316554	0.775332	0.52575	0.631235	0.642989	0.845252	0.623606	0.689406	0.669196	0.742409	0.780992	0.511881	0.491824	0.51469	0.507453	0.68439	0.339535
153	0.367342	0.79549	0.231871	0.536044	0.272275	0.655914	0.354032	0.330127	0.791136	0.403521	0.463986	0.407187	0.351836	0.463225	0.374545	0.708578	0.748423	0.788895	0.586168	0.401203	0.795379	0.404826	0.605572	0.545072	0.718014	0.657918	0.279169	0.790701	0.758361	0.506167	0.270818	0.627975	0.383728	0.798339	0.571406	0.519828	0.796231	0.603736	0.79392	0.785067	0.456672	0.580515	0.560285	0.482912	0.203026	0.223678	0.309611	0.738756	0.404856
154	0.39113	0.811052	0.101449	0.46119	0.281751	0.568779	0.162849	0.363307	0.874407	0.296189	0.525374	0.213394	0.336162	0.430924	0.213625	0.439461	0.703195	0.687746	0.506753	0.195427	0.878831	0.323166	0.488229	0.455518	0.648909	0.595344	0.209199	0.872264	0.814439	0.426765	0.202316	0.540864	0.421664	0.6934	0.516792	0.433436	0.72496	0.58674	0.875651	0.922748	0.426671	0.534569	0.514205	0.33629	0.2868	0.237761	0.194152	0.801975	0.458717
155	0.360055	0.710367	0.549546	0.0554709	0.6041	0.663855	0.568173	0.612613	0.627517	0.608295	0.380532	0.582252	0.643241	0.606254	0.53156	0.381095	0.797621	0.785003	0.612775	0.596293	0.63105	0.600162	0.38744	0.674482	0.763322	0.626378	0.488846	0.626551	0.675434	0.660261	0.503597	0.718412	0.308557	0.793518	0.502052	0.630423	0.684501	0.831129	0.63025	0.697718	0.617557	0.730761	0.767885	0.504713	0.533253	0.558816	0.519494	0.68578	0.328782
156	0.400144	0.700458	0.395964	0.480922	0.475487	0.703681	0.46764	0.439429	0.716749	0.435906	0.486224	0.435877	0.428842	0.501184	0.431669	0.562005	0.748198	0.618997	0.584957	0.503656	0.720759	0.45966	0.525319	0.555481	0.693194	0.641848	0.391399	0.715868	0.786245	0.538301	0.384374	0.648786	0.397724	0.623835	0.56042	0.517776	0.7283	0.668119	0.719938	0.782425	0.52542	0.621805	0.613121	0.457911	0.473168	0.430573	0.408193	0.689923	0.425248
157	0.438191	0.783399	0.193829	0.580846	0.234434	0.720021	0.226374	0.496283	0.713672	0.453813	0.520167	0.450748	0.343784	0.579652	0.374863	0.584649	0.846601	0.740508	0.632375	0.232402	0.718233	0.482506	0.629468	0.603921	0.787812	0.65869	0.327387	0.713813	0.880805	0.565632	0.339598	0.683383	0.429863	0.747113	0.643602	0.589578	0.653314	0.68792	0.714446	0.766554	0.570739	0.68036	0.640842	0.525458	0.341594	0.175212	0.334	0.65226	0.452706
158	0.413031	0.79266	0.238002	0.579552	0.363754	0.756023	0.30809	0.497715	0.693729	0.452257	0.473786	0.462781	0.038634	0.544036	0.428706	0.698722	0.845238	0.906491	0.628012	0.334991	0.696635	0.479057	0.622872	0.650825	0.791504	0.658289	0.404725	0.694606	0.806545	0.612969	0.400747	0.675327	0.397474	0.917106	0.662982	0.619382	0.78379	0.70106	0.696226	0.691062	0.566626	0.671887	0.605272	0.556655	0.362458	0.306758	0.388668	0.697716	0.411038
159	0.349668	0.727942	0.500057	0.555139	0.573859	0.664135	0.597927	0.409917	0.721963	0.441	0.44687	0.458098	0.566182	0.464963	0.442406	0.599765	0.653415	0.773906	0.540598	0.640413	0.723462	0.440312	0.575938	0.519958	0.667607	0.627477	0.373536	0.719879	0.718142	0.512665	0.35918	0.607649	0.367895	0.78799	0.544548	0.481884	0.727125	0.61628	0.723719	0.731181	0.449693	0.567198	0.594777	0.413667	0.387127	0.515172	0.382487	0.665383	0.391345
160	0.377017	0.807166	0.252626	0.555844	0.324243	0.72705	0.338295	0.462346	0.709438	0.501541	0.40921	0.516176	0.433032	0.642129	0.437191	0.562126	0.857308	0.730177	0.627399	0.36234	0.713463	0.545354	0.670906	0.631426	0.801451	0.65225	0.39184	0.708833	0.714925	0.595907	0.385849	0.647815	0.331	0.739284	0.680291	0.591083	0.774815	0.664754	0.71356	0.738708	0.6159	0.659057	0.698339	0.517073	0	0.260002	0.40776	0.680777	0.35513
161	0.146506	0.740132	0.568142	0.441355	0.690359	0.465011	0.65685	0.454343	0.849575	0.509462	0.100369	0.433939	0.795733	0.434584	0.33496	0.585949	0.486577	0.95284	0.565023	0.727236	0.851435	0.446148	0.530098	0.501982	0.514585	0.810391	0.269919	0.848143	0.18711	0.466611	0.2773	0.590807	0.0659654	0.957794	0.41011	0.380233	0.808303	0.630692	0.852352	0.848461	0.40571	0.488602	0.519055	0.355404	0.441856	0.623487	0.299038	0.908554	0.0800199
162	0.529357	0.468924	0.994188	0.977918	0.998268	0.972376	0.99183	0.963041	0.0568684	0.980006	0.487224	0.975474	0.844208	0.950646	0.962199	0.997526	0.911879	0.703291	0.955492	0.99297	0.0562198	0.976649	0.991537	0.983422	0.930703	0.924615	0.968908	0.0572987	0.964215	0.978792	0.950648	0.957829	0.414885	0.707937	0.980485	0.961534	0.244578	0.96513	0.0527362	0.115816	0.958139	0.961383	0.944882	0.984372	0.992612	0.998041	0.973506	0.309469	0.419529
163	0.377193	0.800424	0.271166	0.591512	0.294926	0.72745	0.348732	0.453707	0.702985	0.502958	0.411732	0.516544	0.456302	0.648116	0.448543	0.569945	0.852074	0.725929	0.642072	0.375846	0.707252	0.544228	0.678145	0.629639	0.797137	0.676086	0.377754	0.702636	0.716406	0.594465	0.370113	0.648369	0.336355	0.735509	0.680699	0.589556	0.768398	0.661231	0.707161	0.732001	0.611916	0.65752	0.698738	0.5225	0.141143	0.245259	0.405511	0.675115	0.358145
164	0.368855	0.737217	0.470259	0.29574	0.530297	0.704911	0.476823	0.648998	0.630672	0.587132	0.378965	0.544108	0.66995	0.692557	0.499905	0.292157	0.815855	0.735245	0.647411	0.502661	0.633787	0.606991	0.390443	0.665736	0.781844	0.671308	0.470397	0.629208	0.672372	0.653287	0.481526	0.756277	0.306605	0.741232	0.520087	0.620955	0.621747	0.825309	0.631281	0.689572	0.664608	0.747866	0.813764	0.507348	0.514538	0.515187	0.498394	0.694413	0.327731
165	0.348413	0.666594	0.350086	0.480856	0.483302	0.647213	0.402669	0.53973	0.743732	0.448227	0.439888	0.416169	0.527272	0.586815	0.370736	0.407534	0.698302	0.749718	0.561675	0.44402	0.748348	0.473915	0.488205	0.57516	0.650115	0.641925	0.353872	0.743464	0.697786	0.550088	0.350022	0.531618	0.353747	0.758476	0.52799	0.499246	0.884437	0.645231	0.751086	0.802071	0.594478	0.588245	0.622559	0.397498	0.361998	0.421707	0.375001	0.704514	0.38297
166	0.535686	0.448381	0.930394	0.953392	0.937168	0.960615	0.94664	0.969483	0.0771158	0.964079	0.497566	0.942244	0.861872	0.961283	0.94231	0.960777	0.903703	0.790989	0.968127	0.943109	0.078731	0.968438	0.955541	0.957796	0.935108	0.937559	0.940739	0.0769392	0.976982	0.951647	0.938698	0.952053	0.420254	0.796799	0.956028	0.952603	0.246143	0.939944	0.0765108	0.15334	0.96417	0.945304	0.959963	0.96013	0.943943	0.938333	0.940439	0.299126	0.428744
167	0.426844	0.65083	0.461423	0.532003	0.559918	0.742502	0.495067	0.524041	0.641394	0.516831	0.536546	0.474043	0.531738	0.603444	0.473241	0.601403	0.770076	0.654431	0.598124	0.526149	0.644893	0.522833	0.565779	0.56679	0.714624	0.630193	0.464243	0.640853	0.877378	0.53553	0.434972	0.514533	0.448326	0.67139	0.606631	0.535757	0.584835	0.547062	0.64147	0.644844	0.582091	0.593979	0.651827	0.501345	0.491642	0.521238	0.474699	0.592461	0.470896
168	0.377541	0.789467	0.217513	0.296466	0.388115	0.581255	0.302846	0.261617	0.930659	0.20551	0.678131	0.19187	0.432859	0.381782	0.158462	0.327045	0.454885	0.664856	0.381649	0.368008	0.934002	0.222114	0.287101	0.33249	0.500793	0.535428	0.0826136	0.929209	0.961932	0.322207	0.103918	0.341835	0.553163	0.679957	0.317317	0.293378	0.779836	0.441601	0.932556	0.938252	0.388579	0.379634	0.424626	0.165844	0.206542	0.300425	0.125801	0.792713	0.60469
169	0.546951	0.457564	0.994099	0.985063	0.986024	0.990048	0.993208	0.993841	0.0112361	0.982442	0.503629	0.982539	0.899162	0.992632	0.981265	0.981768	0.902856	0.780092	0.980205	0.988403	0.0128931	0.98932	0.984924	0.988593	0.960706	0.942977	0.982766	0.00982808	0.995617	0.988178	0.988289	0.978465	0.426312	0.78256	0.985308	0.982541	0.270049	0.984774	0.0125986	0.138337	0.990545	0.97597	0.982557	0.986893	0.993302	0.985253	0.977389	0.317887	0.434133
170	0.198726	0.678966	0.544979	0.506765	0.643749	0.537429	0.66664	0.550566	0.754242	0.539367	0.152362	0.489804	0.914955	0.495424	0.413008	0.603744	0.603512	0.942762	0.654214	0.709056	0.755636	0.515763	0.593537	0.544725	0.586024	0.860863	0.380665	0.752796	0.296405	0.511428	0.355478	0.608585	0.0961803	0.944295	0.505273	0.455969	0.752769	0.649973	0.756875	0.76528	0.475707	0.552542	0.573473	0.447231	0.504548	0.601376	0.385622	0.809601	0.122233
171	0.412899	0.797276	0.236702	0.582439	0.361882	0.755723	0.294845	0.497429	0.695433	0.451956	0.473729	0.463374	0.00772702	0.543731	0.425826	0.698505	0.844781	0.912996	0.631427	0.32979	0.698081	0.481337	0.622559	0.650516	0.791127	0.658154	0.404363	0.696441	0.806341	0.612669	0.400384	0.674911	0.397415	0.923245	0.662676	0.624592	0.786421	0.700648	0.697644	0.694197	0.566316	0.671539	0.604972	0.556341	0.36408	0.2948	0.387472	0.700487	0.411397
172	0.378368	0.809953	0.248142	0.542911	0.252888	0.7027	0.360925	0.364281	0.767291	0.42278	0.464781	0.429077	0.339641	0.516405	0.392736	0.701318	0.779273	0.784404	0.569824	0.391324	0.771752	0.419175	0.62009	0.570865	0.737146	0.618036	0.295061	0.766934	0.766977	0.53523	0.286079	0.641766	0.383817	0.796455	0.592617	0.546874	0.780556	0.617244	0.770682	0.762375	0.506445	0.601814	0.588733	0.500662	0.229035	0.200086	0.335153	0.728287	0.40511
173	0.43253	0.837819	0.176761	0.57815	0.222652	0.707156	0.193367	0.475416	0.725455	0.435139	0.537993	0.434541	0.317522	0.570004	0.356329	0.58174	0.827006	0.748593	0.625981	0.209701	0.730212	0.464013	0.621874	0.598347	0.791973	0.658866	0.31365	0.724935	0.899161	0.567155	0.326714	0.647336	0.447547	0.754912	0.634257	0.567649	0.69142	0.652264	0.727328	0.764957	0.560766	0.655629	0.618996	0.517764	0.312647	0.134527	0.303681	0.682104	0.472037
174	0.330178	0.725404	0.414045	0.278213	0.506614	0.644398	0.422421	0.547028	0.756306	0.49529	0.387875	0.459928	0.70619	0.586889	0.396753	0	0.745394	0.710405	0.551765	0.460892	0.760167	0.519379	0.344997	0.556387	0.686503	0.613106	0.359629	0.755376	0.640084	0.544811	0.377305	0.619325	0.308896	0.718775	0.450907	0.502796	0.704273	0.702113	0.758164	0.834692	0.612074	0.62993	0.702506	0.356254	0.406571	0.470413	0.386736	0.716201	0.336779
175	0.322092	0.787482	0.227817	0.383599	0.350977	0.57704	0.283706	0.428817	0.858739	0.330618	0.434149	0.361167	0.511365	0.52601	0.271268	0.373165	0.680005	0.701183	0.509902	0.32435	0.86268	0.427499	0.458611	0.506072	0.63971	0.606	0.250207	0.858039	0.667524	0.494005	0.2342	0.535876	0.344413	0.70299	0.486567	0.448694	0.774918	0.639373	0.860694	0.911919	0.513958	0.562355	0.668343	0.340088	0.266057	0.290573	0.222546	0.740623	0.376763
176	0.287851	0.681791	0.516028	0.534333	0.633982	0.464073	0.57037	0.467771	0.733664	0.416634	0.377409	0.45737	0.718522	0.519737	0.383578	0.659689	0.581274	0.879824	0.498158	0.624538	0.735462	0.476109	0.549814	0.48294	0.586301	0.618194	0.353922	0.732774	0.58976	0.442105	0.336266	0.554955	0.303482	0.891035	0.513098	0.426654	0.71015	0.599054	0.735738	0.729804	0.470772	0.523102	0.578197	0.414604	0.426857	0.57271	0.334023	0.794034	0.328148
177	0.289114	0.660772	0.406347	0.461119	0.576493	0.534319	0.576287	0.363038	0.839368	0.326518	0.455186	0.327729	0.612132	0.0566262	0.282537	0.717728	0.476785	0.819734	0.422914	0.647903	0.839098	0.299836	0.501134	0.40897	0.470365	0.581223	0.223235	0.839766	0.642604	0.371235	0.194256	0.559872	0.364747	0.836766	0.40355	0.354944	0.701298	0.529841	0.837006	0.777757	0.117395	0.429163	0.345455	0.373852	0.410959	0.50217	0.221661	0.854257	0.399673
178	0.523413	0.477088	0.825598	0.892166	0.829221	0.932728	0.827546	0.899407	0.241781	0.906317	0.486406	0.87111	0.779187	0.913767	0.877643	0.864416	0.980036	0.663514	0.876671	0.81453	0.243678	0.899129	0.913436	0.893903	0.929414	0.817457	0.864578	0.243896	0.939679	0.884652	0.86338	0.816549	0.408628	0.670351	0.940774	0.897866	0.389269	0.842166	0.241464	0.280217	0.895523	0.880548	0.918245	0.869475	0.8376	0.83734	0.881333	0.00742441	0.419892
179	0.537663	0.456997	0.948618	0.9603	0.952286	0.965106	0.959432	0.973757	0.0846319	0.980543	0.499212	0.951673	0.816738	0.95119	0.950846	0.975769	0.926076	0.753496	0.94893	0.956044	0.0846272	0.977172	0.971257	0.964619	0.944484	0.908536	0.949778	0.0850432	0.980763	0.96149	0.934024	0.944596	0.42274	0.756413	0.963772	0.966966	0.225357	0.956885	0.0807989	0.0242439	0.953942	0.943766	0.940531	0.971166	0.951708	0.95386	0.955713	0.27245	0.430515
180	0.446782	0.405958	0.795224	0.89685	0.890651	0.753053	0.832587	0.73265	0.348745	0.791234	0.469622	0.797517	0.905912	0.733809	0.722614	0.841791	0.767725	0.590197	0.865487	0.852367	0.35006	0.809858	0.887208	0.731899	0.725338	1	0.708079	0.349093	0.83764	0.736571	0.718952	0.652376	0.389023	0.597236	0.804489	0.711071	0.399596	0.590845	0.347501	0.359905	0.78573	0.653539	0.775417	0.732536	0.742271	0.833638	0.724377	0.406818	0.406481
181	0.410233	0.73473	0.287596	0.617109	0.214025	0.775223	0.356713	0.580113	0.644393	0.572645	0.415976	0.54923	0.426046	0.667082	0.503595	0.593187	0.927197	0.717425	0.699507	0.367495	0.649067	0.577128	0.703316	0.699597	0.842363	0.698747	0.417847	0.644085	0.753239	0.660839	0.411872	0.727942	0.341469	0.724201	0.724039	0.653508	0.64017	0.775579	0.64564	0.719102	0.656429	0.754386	0.746715	0.600639	0.38989	0.234746	0.467736	0.62902	0.360198
182	0.546018	0.49047	0.982302	0.971247	0.971827	0.984093	0.978803	0.991824	0.026079	0.980315	0.501606	0.969133	0.89674	0.985152	0.971178	0.975063	0.931084	0.768796	0.986742	0.973155	0.0292012	0.987245	0.974699	0.986411	0.96959	0.948093	0.980213	0.0248665	0.992882	0.986064	0.974196	0.972401	0.425181	0.770334	0.979985	0.977947	0.308662	0.980736	0.0282992	0.163916	0.988361	0.972516	0.98337	0.978653	0.987705	0.974473	0.974871	0.332498	0.432463
183	0.409296	0.620528	0.693021	0.76519	0.73313	0.824309	0.70933	0.721892	0.48986	0.730431	0.277731	0.697016	0.841021	0.787089	0.690319	0.741599	0.887419	0.087776	0.736008	0.731569	0.492131	0.71416	0.794966	0.719638	0.806023	0.729244	0.659571	0.489281	0.577542	0.710851	0.666047	0.741945	0.256061	0.0698654	0.79689	0.711765	0.62179	0.726226	0.491172	0.578887	0.747697	0.765039	0.850714	0.678632	0.699648	0.717542	0.693264	0.538799	0.245233
184	0.381427	0.72197	0.551066	0.223362	0.599785	0.722227	0.542924	0.657505	0.584697	0.634958	0.389481	0.598583	0.72619	0.689469	0.550204	0.306471	0.818772	0.803872	0.635356	0.572614	0.587946	0.665163	0.407704	0.689096	0.792522	0.640315	0.5169	0.583765	0.698239	0.676344	0.537461	0.708019	0.315052	0.810724	0.535762	0.641953	0.655411	0.803533	0.587425	0.662553	0.676513	0.735863	0.831029	0.515798	0.495346	0.557511	0.544081	0.642954	0.337304
185	0.533636	0.45454	0.873445	0.917798	0.848407	0.945177	0.850676	0.950076	0.139652	0.963254	0.492377	0.899409	0.841397	0.928867	0.894559	0.881313	0.943146	0.753004	0.923409	0.848247	0.138879	0.924819	0.937672	0.911661	0.938193	0.876492	0.892555	0.139674	0.960662	0.900762	0.883953	0.94544	0.414825	0.754165	0.945204	0.905805	0.0418191	0.956879	0.131722	0.166797	0.931318	0.951398	0.949541	0.918312	0.921248	0.870021	0.908929	0.322062	0.423754
186	0.401852	0.821654	0.180948	0.574866	0.331187	0.776294	0.232877	0.575478	0.676181	0.522268	0.416304	0.505543	0.317677	0.618186	0.413946	0.613966	0.899916	0.740676	0.6808	0.239152	0.68106	0.519464	0.641849	0.649599	0.844914	0.696084	0.421436	0.675425	0.752367	0.631125	0.433908	0.724107	0.343276	0.751099	0.687016	0.636599	0.689362	0.747156	0.678196	0.742863	0.622425	0.722341	0.738057	0.563761	0.409507	0.268616	0.424084	0.668728	0.361387
187	0.365538	0.74509	0.363926	0.480604	0.437082	0.686124	0.469792	0.479325	0.710548	0.430775	0.447981	0.440454	0.516029	0.547708	0.430171	0.477815	0.751073	0.793104	0.597096	0.510279	0.714418	0.463229	0.518868	0.560571	0.70377	0.666822	0.378174	0.709813	0.736851	0.550484	0.371459	0.620112	0.367947	0.803257	0.564146	0.533575	0.762431	0.659579	0.715391	0.762772	0.531318	0.617566	0.693109	0.487329	0.46224	0.40488	0.386621	0.695857	0.395187
188	0.414231	0.817578	0.132897	0.597587	0.300929	0.789108	0.187185	0.600991	0.664906	0.518492	0.43239	0.510111	0.358159	0.664645	0.413243	0.549617	0.921527	0.724573	0.693225	0.186086	0.669937	0.551736	0.680009	0.670673	0.866371	0.697309	0.424574	0.664434	0.777036	0.642197	0.436156	0.703869	0.355443	0.732287	0.711252	0.648109	0.682594	0.725917	0.666924	0.738189	0.653097	0.73786	0.727169	0.578322	0.400705	0.263163	0.418962	0.632816	0.375265
189	0.109768	0.770886	0.578937	0.44071	0.741547	0.419061	0.712681	0.399803	0.887058	0.447317	0.0181607	0.441332	0.916799	0.418414	0.322242	0.617626	0.439198	0.920115	0.594625	0.784749	0.888403	0.434751	0.533398	0.479327	0.478255	0.897279	0.253332	0.885724	0.0414888	0.440615	0.253736	0.539067	0.0161809	0.912575	0.38673	0.354974	0.795589	0.636055	0.888391	0.870516	0.383036	0.463929	0.529351	0.340045	0.419965	0.659817	0.275832	0.956067	0.0170715
190	0.399385	0.789521	0.130502	0.568186	0.270496	0.763031	0.0235355	0.570457	0.719619	0.49632	0.428515	0.469174	0.339242	0.645705	0.329168	0.508018	0.912114	0.691465	0.666477	0.0121854	0.724723	0.527257	0.614613	0.653903	0.832634	0.678546	0.392827	0.718538	0.75769	0.613113	0.401008	0.668765	0.350024	0.70146	0.667071	0.615115	0.688248	0.714138	0.721115	0.786204	0.636303	0.704865	0.720415	0.545285	0.351726	0.218484	0.37006	0.700981	0.372621
191	0.29297	0.557063	0.517089	0.485462	0.587353	0.462414	0.563157	0.513611	0.724794	0.506564	0.368915	0.527431	0.766207	0.491623	0.399542	0.536166	0.608013	0.768343	0.501774	0.608876	0.726961	0.51682	0.528368	0.549431	0.559184	0.583732	0.342516	0.723598	0.580383	0.510276	0.343062	0.607424	0.291965	0.784378	0.500338	0.445271	0.712146	0.645957	0.726649	0.740206	0.495164	0.563317	0.574878	0.381734	0.442224	0.550328	0.3638	0.794904	0.319406
192	0.414653	0.792517	0.237729	0.583324	0.362526	0.759708	0.306672	0.500073	0.690409	0.454007	0.473465	0.46531	0.0286984	0.547783	0.431792	0.694797	0.850851	0.906735	0.630933	0.334659	0.693319	0.482664	0.626712	0.654618	0.786661	0.659942	0.406832	0.691328	0.80904	0.616645	0.404063	0.674567	0.395445	0.918886	0.666742	0.628894	0.782951	0.703723	0.692903	0.687742	0.570422	0.673774	0.608945	0.560507	0.36531	0.304667	0.390547	0.697871	0.410358
193	0.396457	0.837411	0.183265	0.539645	0.292256	0.707998	0.205606	0.474171	0.774691	0.409356	0.458257	0.420689	0.154973	0.503286	0.337062	0.610344	0.820445	0.767172	0.598151	0.22691	0.775998	0.416478	0.580845	0.582298	0.771073	0.636207	0.324091	0.775182	0.781317	0.543247	0.332711	0.635134	0.382835	0.77461	0.620199	0.545896	0.64952	0.692035	0.7701	0.730139	0.515875	0.646319	0.585041	0.503352	0.33744	0.200002	0.330468	0.754182	0.399722
194	0.411055	0.79294	0.238849	0.584895	0.361421	0.751533	0.313258	0.493442	0.696234	0.44775	0.47293	0.458652	0.0334863	0.539471	0.426521	0.696406	0.838399	0.914863	0.628105	0.343669	0.698844	0.477235	0.621005	0.64907	0.785868	0.656274	0.399317	0.697247	0.803504	0.608489	0.39533	0.672128	0.396596	0.925485	0.6584	0.620069	0.785563	0.699868	0.698289	0.693312	0.56519	0.666683	0.600795	0.55196	0.364662	0.305938	0.382495	0.699049	0.410735
195	0.541762	0.452902	0.973483	0.969276	0.972361	0.97442	0.976838	0.98262	0.0343139	0.977934	0.500346	0.960238	0.896949	0.980644	0.96082	0.973325	0.921083	0.761671	0.988086	0.971075	0.0345874	0.977776	0.969929	0.976453	0.947647	0.957298	0.968564	0.0327469	0.986332	0.979342	0.970108	0.962132	0.424502	0.763169	0.970115	0.969811	0.282963	0.96859	0.0349958	0.186986	0.978395	0.968482	0.973727	0.974565	0.981099	0.976027	0.970265	0.319648	0.43225
196	0.44951	0.562006	0.526072	0.746481	0.668118	0.669582	0.61276	0.542969	0.565609	0.510264	0.530245	0.534987	0.505958	0.554086	0.517378	0.772672	0.688728	0.807557	0.625005	0.647859	0.56786	0.529521	0.732225	0.615102	0.673596	0.682615	0.508638	0.565017	0.859391	0.563097	0.488979	0.651698	0.436274	0.819436	0.736052	0.579249	0.669985	0.699682	0.568838	0.59129	0.576547	0.64975	0.459917	0.581872	0.546026	0.604315	0.490017	0.601866	0.464188
197	0.405548	0.78527	0.240916	0.607046	0.0209413	0.784692	0.314129	0.561267	0.674415	0.55069	0.421247	0.531211	0.417197	0.638829	0.471839	0.58791	0.917703	0.713344	0.683652	0.325705	0.67906	0.543244	0.69402	0.67817	0.843103	0.693656	0.319871	0.673707	0.755089	0.642814	0.31971	0.708017	0.343978	0.721611	0.709594	0.635076	0.681786	0.745958	0.676072	0.76633	0.628053	0.732074	0.737758	0.579817	0.374861	0.165045	0.429798	0.664049	0.365277
198	0.413268	0.789261	0.239263	0.585505	0.361525	0.756561	0.307714	0.498227	0.691571	0.449574	0.473889	0.463277	0.0476943	0.544584	0.428422	0.695722	0.846058	0.904417	0.628439	0.336112	0.694529	0.480434	0.623433	0.651379	0.787365	0.65853	0.404202	0.692547	0.806909	0.613506	0.400268	0.676072	0.397579	0.916555	0.663531	0.625498	0.78361	0.701799	0.694126	0.689887	0.56718	0.672511	0.605808	0.557218	0.368873	0.300844	0.38041	0.697602	0.411123
199	0.264827	1	0.224335	0.302865	0.386039	0.566625	0.316556	0.331944	0.956532	0.280652	0.379795	0.288475	0.442784	0.362539	0.217839	0.500556	0.627136	0.885193	0.444907	0.37344	0.96042	0.292557	0.42227	0.438835	0.641832	0.5807	0.165154	0.956842	0.559778	0.366756	0.167606	0.394154	0.301612	0.895106	0.431855	0.382178	0.887656	0.449571	0.960982	0.860867	0.303308	0.428852	0.521571	0.286645	0.193774	0.268	0.186737	0.804364	0.332751
200	0.313593	0.699307	0.41472	0.293173	0.533982	0.621609	0.466249	0.488677	0.779578	0.51223	0.355996	0.460026	0.633072	0.532179	0.400924	0.335946	0.731735	0.701838	0.516629	0.508702	0.783309	0.511846	0.372812	0.539196	0.663801	0.567272	0.357605	0.778259	0.590754	0.525234	0.369922	0.592984	0.28152	0.708236	0.451553	0.502592	0.801038	0.652966	0.783684	0.834456	0.535226	0.59524	0.701109	0.244534	0.395968	0.489365	0.395187	0.730023	0.308185
201	0.396969	0.628864	0.479052	0.667278	0.559414	0.727965	0.539438	0.624106	0.567118	0.635962	0.390799	0.618297	0.678811	0.698328	0.574079	0.68283	0.857577	0.628254	0.701488	0.552886	0.571541	0.654768	0.715946	0.613865	0.789227	0.720643	0.556605	0.566789	0.718475	0.581865	0.54841	0.630696	0.319139	0.636418	0.738476	0.574428	0.671955	0.670765	0.570885	0.653785	0.697675	0.701242	0.731248	0.588176	0.49237	0.530584	0.576838	0.561238	0.337145
202	0.465573	0.541202	0.658807	0.751749	0.693474	0.798741	0.667355	0.736253	0.424808	0.761145	0.471265	0.71165	0.808993	0.769611	0.68851	0.723284	0.89188	0.0188899	0.752814	0.680867	0.426681	0.727852	0.795472	0.733155	0.810223	0.734432	0.665829	0.42451	0.856164	0.723274	0.675575	0.667762	0.391605	0.0025628	0.819245	0.707354	0.544444	0.692621	0.42549	0.496461	0.757199	0.752681	0.847372	0.70091	0.678298	0.69988	0.700425	0.447682	0.407919
203	0.34387	0.743508	0.3717	0.459125	0.483008	0.665593	0.485394	0.465553	0.738333	0.430577	0.41714	0.43461	0.441161	0.531715	0.421141	0.582143	0.707497	0.816057	0.576249	0.527732	0.740728	0.463827	0.534287	0.554928	0.688139	0.650172	0.371602	0.736746	0.685398	0.543258	0.35401	0.603855	0.339791	0.824913	0.562159	0.530162	0.763312	0.67407	0.740859	0.758672	0.501841	0.606235	0.672639	0.432818	0.427978	0.433972	0.378346	0.73055	0.364571
204	0.408616	0.814919	0.182206	0.583074	0.317518	0.80436	0.233962	0.601054	0.655402	0.545483	0.406789	0.526808	0.311616	0.640996	0.438137	0.610799	0.944758	0.728715	0.705318	0.234236	0.660457	0.544925	0.663492	0.678395	0.8774	0.699968	0.447927	0.654132	0.752121	0.655932	0.459392	0.729107	0.332742	0.735151	0.717057	0.662901	0.680788	0.767422	0.65779	0.728822	0.647588	0.751631	0.753124	0.587814	0.42355	0.271898	0.452055	0.65726	0.351678
205	0.384619	0.859188	0.146017	0.478176	0.319806	0.615296	0.189706	0.421916	0.82818	0.339938	0.51657	0.261849	0.34154	0.474184	0.262841	0.473307	0.743048	0.720843	0.543636	0.221458	0.834081	0.371505	0.517442	0.492393	0.707296	0.616216	0.26647	0.827052	0.825444	0.463799	0.251628	0.550155	0.424357	0.726369	0.53968	0.476139	0.670482	0.602101	0.829472	0.832496	0.46274	0.564611	0.560584	0.387458	0.333378	0.285049	0.250293	0.753665	0.45336
206	0.418644	0.504363	0.632843	0.630243	0.742832	0.64188	0.742185	0.618078	0.552516	0.626024	0.481535	0.572727	0.721509	0.617617	0.584495	0.647016	0.718536	0.604237	0.626412	0.777172	0.554987	0.627022	0.566755	0.588356	0.668646	0.674121	0.548428	0.552471	0.798648	0.566378	0.540771	0.578268	0.393715	0.611508	0.603313	0.58078	0.628355	0.638945	0.555067	0.598896	0.649032	0.628854	0.642724	0.533993	0.627601	0.714552	0.558502	0.548039	0.420516
207	0.0634376	0.76013	0.503016	0.356184	0.663545	0.366365	0.627719	0.401032	0.928607	0.410461	0.0752216	0.409842	0.982209	0.405814	0.242664	0.539548	0.399345	0.946694	0.552843	0.698264	0.930465	0.39694	0.478476	0.475006	0.43708	0.873634	0.165351	0.926954	0.0902876	0.41193	0.173329	0.524369	0.0401078	0.956819	0.341949	0.291543	0.84299	0.575026	0.93207	0.894671	0.359696	0.413893	0.537942	0.262227	0.327953	0.581063	0.204692	0.976134	0.0576836
208	0.463458	0.542743	0.665108	0.756649	0.700734	0.798045	0.669505	0.734474	0.416599	0.756322	0.475761	0.712422	0.816175	0.76923	0.691628	0.729905	0.882721	0.0534851	0.749004	0.684923	0.418469	0.723147	0.799365	0.731004	0.809517	0.732276	0.664305	0.416173	0.864836	0.721549	0.676698	0.692818	0.396293	0.0472571	0.818694	0.709003	0.548195	0.667827	0.416932	0.49866	0.756336	0.760194	0.852799	0.699036	0.68373	0.705881	0.699559	0.472953	0.412572
209	0.352125	0.422652	0.72214	0.645703	0.829645	0.475977	0.803949	0.589819	0.575231	0.609573	0.426973	0.561671	0.997065	0.593519	0.552444	0.692039	0.603264	0.635226	0.650331	0.833991	0.576394	0.614819	0.603528	0.515103	0.553152	0.805671	0.513764	0.574657	0.67999	0.496908	0.493697	0.529987	0.346396	0.643102	0.573536	0.501488	0.521257	0.617845	0.574887	0.58343	0.626805	0.572071	0.584023	0.514344	0.616093	0.79638	0.512144	0.615047	0.371315
210	0.303007	0.744296	0.396024	0.27462	0.570484	0.393684	0.519786	0.262083	0.937404	0.258405	0.609855	0.253538	0.650888	0.274169	0.189916	0.456805	0.391825	0.696123	0.033849	0.599508	0.937241	0.249522	0.239051	0.279792	0.417874	0.0202689	0.107944	0.937525	0.808195	0.271138	0.108116	0.412049	0.494739	0.709966	0.268334	0.24166	0.770951	0.433967	0.937315	0.853762	0.258727	0.332939	0.378878	0.145915	0.252641	0.483366	0.126953	0.80131	0.540254
211	0.527577	0.430359	0.897568	0.931218	0.876254	0.946026	0.861417	0.941744	0.126181	0.966273	0.49891	0.894177	0.859574	0.923387	0.887775	0.904085	0.908443	0.78028	0.93076	0.862922	0.124855	0.924008	0.950262	0.910172	0.916995	0.902221	0.892581	0.12644	0.97169	0.903632	0.880002	0.964359	0.42358	0.783099	0.943638	0.906247	0.112043	0.956238	0.115625	0.163784	0.925764	0.945794	0.941593	0.923627	0.947745	0.89693	0.909307	0.328533	0.430678
212	0.373047	0.734824	0.485926	0.120454	0.548795	0.672277	0.529217	0.635609	0.623673	0.598415	0.395524	0.560962	0.655075	0.698586	0.524439	0.324941	0.813225	0.737364	0.646042	0.554611	0.62727	0.612918	0.424607	0.67236	0.783565	0.670533	0.471677	0.622514	0.70088	0.660353	0.490749	0.73217	0.318725	0.741904	0.530056	0.63111	0.647512	0.833832	0.625524	0.693452	0.662829	0.738781	0.780877	0.51176	0.481911	0.515241	0.507315	0.685545	0.341797
213	0.439719	0.579276	0.512779	0.718255	0.658887	0.670372	0.62091	0.524325	0.584255	0.516363	0.541393	0.517089	0.527972	0.527814	0.501886	0.787873	0.686728	0.830605	0.602796	0.658411	0.584751	0.509719	0.693362	0.578836	0.667473	0.665195	0.481843	0.584674	0.867097	0.545047	0.468624	0.624027	0.446406	0.842007	0.693052	0.560641	0.63451	0.654233	0.584353	0.582996	0.553624	0.618528	0.361396	0.546848	0.537395	0.590219	0.463587	0.622172	0.474428
214	0.484581	0.589459	0.66127	0.85033	0.71517	0.891709	0.681798	0.77198	0.368625	0.793699	0.48299	0.753931	0.678895	0.813522	0.728932	0.829411	0.920137	0.522415	0.816373	0.686661	0.371085	0.776808	0.858678	0.767117	0.858081	0.803805	0.726519	0.368958	0.889334	0.772596	0.729946	0.52011	0.403155	0.530799	0.855075	0.765129	0.52399	0.489187	0.370251	0.442096	0.790227	0.667539	0.830926	0.762747	0.680515	0.690853	0.726002	0.383835	0.417829
215	0.376964	0.801555	0.265648	0.563955	0.297552	0.735123	0.346494	0.453212	0.707183	0.502436	0.411115	0.516065	0.457016	0.647587	0.44703	0.567016	0.851282	0.728616	0.627303	0.374677	0.711678	0.542223	0.674224	0.629103	0.801299	0.650755	0.375432	0.706757	0.716747	0.593946	0.371894	0.645044	0.333785	0.738616	0.680168	0.588995	0.768003	0.660516	0.711085	0.734833	0.61138	0.663021	0.698219	0.519424	0.135555	0.245022	0.402234	0.67532	0.357411
216	0.305463	0.661944	0.530084	0.54882	0.634858	0.510863	0.60196	0.481403	0.699728	0.460567	0.381535	0.482322	0.661602	0.567307	0.433683	0.65898	0.619974	0.849479	0.526336	0.643834	0.701937	0.487621	0.598579	0.556145	0.610858	0.623932	0.376041	0.698804	0.606779	0.500988	0.38444	0.600541	0.305217	0.865367	0.554318	0.477163	0.695013	0.621147	0.701901	0.700296	0.535315	0.564839	0.598395	0.47655	0.437406	0.563601	0.408559	0.764112	0.331144
217	0.397733	0.788514	0.144144	0.571787	0.276056	0.766936	0.0065579	0.574173	0.715658	0.500239	0.428218	0.470459	0.331832	0.649675	0.345939	0.510651	0.918061	0.691259	0.669573	0.0603067	0.720859	0.53108	0.616507	0.655987	0.828931	0.67974	0.397529	0.714239	0.758618	0.613939	0.404304	0.667377	0.350128	0.701411	0.671055	0.612586	0.691215	0.715425	0.71753	0.77979	0.640326	0.705287	0.712001	0.547134	0.357199	0.219321	0.373859	0.696382	0.372596
218	0.405883	0.828036	0.174025	0.576835	0.316608	0.784984	0.233758	0.586735	0.669178	0.532141	0.413344	0.513155	0.314469	0.626508	0.423072	0.604802	0.915244	0.736157	0.693761	0.233459	0.673977	0.531268	0.649839	0.663164	0.861195	0.701581	0.429821	0.668268	0.748102	0.639584	0.443329	0.721103	0.339271	0.741705	0.700446	0.647078	0.681085	0.752763	0.670922	0.741252	0.630426	0.735081	0.741586	0.57401	0.413345	0.266762	0.432882	0.664998	0.357372
219	0.496434	0.0709026	0.862056	0.898912	0.907602	0.853529	0.884634	0.853727	0.213868	0.864714	0.494893	0.856992	0.858697	0.843417	0.827254	0.885955	0.828116	0.689199	0.889191	0.898907	0.215572	0.864187	0.887932	0.870558	0.681744	0.911656	0.84396	0.213581	0.916253	0.82862	0.827674	0.842399	0.413893	0.691178	0.875007	0.813915	0.327146	0.86901	0.212842	0.298135	0.873116	0.855391	0.86191	0.857181	0.88545	0.900748	0.829351	0.365703	0.427652
220	0.290733	0.864409	0.294596	0.365204	0.439055	0.647338	0.375089	0.390609	0.86287	0.35187	0.39711	0.355619	0.495747	0.422385	0.291218	0.555068	0.637986	0.85518	0.49158	0.426455	0.86523	0.350183	0.461411	0.504179	0.649636	0.607112	0.240457	0.861978	0.613461	0.428196	0.243109	0.469397	0.314535	0.857855	0.498108	0.445723	0.80652	0.545543	0.863894	0.791688	0.403161	0.500992	0.569926	0.34819	0.262872	0.326439	0.263133	0.795543	0.344713
221	0.162786	0.690683	0.560039	0.410196	0.679097	0.483431	0.625543	0.483839	0.824067	0.497797	0.135836	0.461333	0.921596	0.483858	0.337029	0.532378	0.514635	0.964475	0.579629	0.686073	0.825147	0.474327	0.483774	0.475078	0.519075	0.818656	0.236996	0.823089	0.233239	0.44008	0.28595	0.577018	0.0859608	0.964335	0.397805	0.389527	0.793623	0.580319	0.826474	0.826744	0.46386	0.479335	0.537421	0.341365	0.402505	0.621838	0.301333	0.864612	0.109641
222	0.467241	0.540108	0.661268	0.753519	0.691837	0.794727	0.667398	0.73986	0.42239	0.764949	0.469837	0.715135	0.804767	0.773464	0.692568	0.726019	0.895814	0.0064617	0.755819	0.681085	0.424331	0.731562	0.796572	0.737056	0.81498	0.736133	0.668315	0.422128	0.853079	0.715607	0.680147	0.671808	0.391303	0.000644239	0.823112	0.711445	0.54218	0.697822	0.42307	0.495887	0.761104	0.757073	0.851151	0.704872	0.676113	0.69903	0.704927	0.44691	0.407496
223	0.486166	0.588864	0.668996	0.856012	0.70919	0.895311	0.686434	0.763058	0.364949	0.797314	0.487163	0.757244	0.682024	0.812847	0.73279	0.832011	0.92135	0.522562	0.819229	0.691606	0.367989	0.795067	0.865668	0.777267	0.866376	0.805422	0.730858	0.365544	0.895028	0.781118	0.734291	0.510582	0.406517	0.529557	0.8628	0.756549	0.526391	0.455194	0.367006	0.441498	0.790354	0.644753	0.834517	0.766513	0.684243	0.686726	0.732237	0.380356	0.422318
224	0.397	0.803282	0.167831	0.594869	0.170197	0.757613	0.246376	0.512064	0.698485	0.498568	0.417025	0.518202	0.357468	0.647982	0.419493	0.621135	0.898562	0.807015	0.684537	0.257503	0.703495	0.536884	0.700892	0.668575	0.835445	0.709351	0.36145	0.697758	0.742347	0.634037	0.355163	0.693081	0.340723	0.814486	0.701522	0.628458	0.779495	0.723473	0.702561	0.761829	0.631088	0.709563	0.718394	0.587736	0.293084	0.0144187	0.38532	0.690525	0.362128
225	0.529325	0.425979	0.954283	0.949819	0.956399	0.95372	0.966298	0.949253	0.07938	0.964257	0.475964	0.968799	0.877242	0.965232	0.958014	0.956478	0.9233	0.712703	0.962989	0.966595	0.0792684	0.964041	0.965035	0.963994	0.943722	0.938048	0.952778	0.0791843	0.944646	0.963664	0.936574	0.955885	0.402816	0.714221	0.966403	0.93785	0.242462	0.966277	0.0759213	0.158887	0.944355	0.96352	0.960909	0.958168	0.95108	0.955915	0.945054	0.326436	0.409908
226	0.398296	0.757125	0.325436	0.589101	0.339753	0.71983	0.390975	0.503386	0.642743	0.554194	0.411429	0.566472	0.477844	0.696867	0.502813	0.594411	0.875569	0.704424	0.680092	0.414775	0.646906	0.60229	0.690075	0.688078	0.823771	0.697601	0.436364	0.642225	0.741724	0.649868	0.432003	0.698028	0.335973	0.710479	0.703896	0.643279	0.714814	0.748082	0.646084	0.684587	0.661324	0.725623	0.746547	0.570103	0.186928	0.293663	0.467053	0.632191	0.356894
227	0.547549	0.474467	0.946406	0.960781	0.950243	0.98027	0.960583	0.984926	0.0410784	0.991132	0.501454	0.967033	0.864025	0.988688	0.971176	0.969664	0.953664	0.768517	0.981282	0.951049	0.043393	0.99065	0.970595	0.97919	0.965923	0.9484	0.969669	0.0432423	0.984299	0.978539	0.971215	0.961611	0.424226	0.769942	0.974545	0.979437	0.28357	0.969612	0.0408008	0.160446	0.981836	0.969803	0.983911	0.976551	0.962768	0.950595	0.966227	0.309857	0.432089
228	0.197967	0.60467	0.673048	0.553493	0.760996	0.578243	0.727549	0.562091	0.707392	0.634511	0.131238	0.570544	0.817235	0.548476	0.462218	0.623622	0.599998	0.962615	0.663817	0.780734	0.708568	0.578272	0.60616	0.619586	0.568362	0.866297	0.413377	0.706193	0.273077	0.566314	0.414036	0.594864	0.0936069	0.959916	0.511752	0.514739	0.824352	0.636223	0.713009	0.726148	0.558764	0.551736	0.568595	0.459894	0.559233	0.719088	0.433694	0.77933	0.105367
229	0.343808	0.732889	0.471033	0.039074	0.544106	0.593384	0.515257	0.572282	0.70971	0.531401	0.390476	0.51102	0.678837	0.552312	0.4569	0.27877	0.752687	0.729281	0.563492	0.55105	0.713457	0.56577	0.341419	0.620809	0.715238	0.598649	0.398945	0.708722	0.65595	0.609134	0.41697	0.655955	0.310613	0.739239	0.454174	0.562189	0.760478	0.769478	0.713535	0.788454	0.587787	0.66986	0.702218	0.440459	0.427441	0.493935	0.432081	0.694897	0.338115
230	0.336966	0.744359	0.312822	0.437959	0.398773	0.628858	0.395946	0.452729	0.781679	0.454495	0.386599	0.415175	0.514363	0.50526	0.384774	0.51759	0.726546	0.68859	0.572025	0.431801	0.785134	0.469408	0.531606	0.539602	0.693697	0.634481	0.34112	0.780439	0.629218	0.518333	0.319822	0.580148	0.311997	0.691974	0.562324	0.499808	0.727568	0.660343	0.782499	0.82085	0.514726	0.606422	0.682299	0.396312	0.369732	0.366241	0.345214	0.754631	0.334049
231	0.500152	0.12066	0.866854	0.903132	0.907675	0.861978	0.869726	0.861766	0.223591	0.865086	0.493618	0.864761	0.798468	0.825387	0.836302	0.881558	0.860482	0.689153	0.871105	0.861243	0.224291	0.86812	0.890125	0.871245	0.698383	0.87251	0.84505	0.224003	0.921255	0.832469	0.837866	0.824664	0.411821	0.68967	0.875664	0.824993	0.304683	0.852368	0.220827	0.276477	0.875574	0.849586	0.836299	0.866014	0.88247	0.89624	0.839388	0.356019	0.426505
232	0.361607	0.694483	0.344183	0.465237	0.443845	0.69642	0.438238	0.540242	0.696777	0.523181	0.391272	0.494832	0.516461	0.567414	0.455989	0.525881	0.833262	0.681617	0.625431	0.459168	0.701356	0.544657	0.536108	0.604579	0.743268	0.660709	0.435364	0.695194	0.674974	0.583939	0.422124	0.625056	0.315575	0.687383	0.591699	0.559231	0.736299	0.70284	0.700803	0.792112	0.595238	0.667681	0.75496	0.478364	0.448739	0.40182	0.421772	0.707203	0.338166
233	0.469362	0.122209	0.820567	0.887819	0.850527	0.786751	0.769433	0.803824	0.297883	0.835281	0.524675	0.775917	0.992352	0.795193	0.718583	0.785962	0.762916	0.625859	0.802059	0.778443	0.299216	0.782393	0.912909	0.771787	0.618056	0.846979	0.71611	0.29703	0.923229	0.733865	0.717252	0.798817	0.438311	0.627429	0.849275	0.716819	0.312205	0.811847	0.295495	0.352881	0.82866	0.781295	0.823051	0.75198	0.833523	0.856463	0.724618	0.40677	0.455642
234	0.416462	0.788051	0.209245	0.61706	0.182975	0.787876	0.259102	0.559358	0.664527	0.54427	0.418475	0.540843	0.367818	0.670614	0.454222	0.597238	0.94091	0.727559	0.699661	0.262931	0.669598	0.569229	0.711535	0.687138	0.862874	0.698834	0.404819	0.663409	0.765391	0.656394	0.399257	0.71887	0.343091	0.733346	0.727682	0.649109	0.690971	0.754389	0.667013	0.73499	0.659735	0.743065	0.739857	0.603269	0.359725	0.0830236	0.436896	0.66875	0.362634
235	0.331418	0.694028	0.428843	0.380354	0.542416	0.619845	0.498365	0.519053	0.732378	0.537733	0.359223	0.484321	0.635193	0.552477	0.446207	0.38909	0.751959	0.696738	0.541161	0.53587	0.736729	0.533995	0.457892	0.567839	0.69568	0.572995	0.406387	0.731406	0.611692	0.555164	0.407035	0.621222	0.286683	0.704505	0.51881	0.536189	0.781948	0.681596	0.737262	0.803412	0.554807	0.629086	0.697786	0.277765	0.437883	0.507489	0.431303	0.701487	0.310532
236	0.548611	0.504592	0.98131	0.978116	0.977128	0.982684	0.990934	0.987223	0.0268756	0.986228	0.502379	0.986008	0.836712	0.967641	0.985305	0.974306	0.944281	0.760724	0.962159	0.981673	0.0240676	0.98899	0.98615	0.988032	0.984966	0.912258	0.983472	0.0281723	0.995391	0.986309	0.98504	0.979291	0.425377	0.761836	0.989157	0.986613	0.260313	0.978088	0.0225988	0.145945	0.984323	0.98339	0.965335	0.990837	0.990424	0.979313	0.988755	0.277618	0.43275
237	0.482003	0.589081	0.664279	0.850277	0.717253	0.885852	0.675865	0.769058	0.376285	0.787821	0.487562	0.751175	0.681455	0.80323	0.724571	0.828454	0.914134	0.530126	0.811729	0.674016	0.378816	0.785806	0.862271	0.764904	0.857083	0.801177	0.726374	0.376642	0.904006	0.76837	0.72288	0.479198	0.405785	0.53658	0.853147	0.75735	0.530851	0.432455	0.377804	0.451637	0.780607	0.645718	0.816745	0.756623	0.677818	0.690241	0.729142	0.374221	0.421712
238	0.483306	0.597091	0.660144	0.865347	0.704504	0.901979	0.680016	0.75457	0.367175	0.790792	0.486014	0.751268	0.681242	0.80624	0.72395	0.827764	0.912862	0.558035	0.814077	0.685701	0.369968	0.786106	0.875514	0.769256	0.859502	0.802506	0.725295	0.367635	0.905342	0.772966	0.724184	0.530126	0.405248	0.568526	0.864715	0.746944	0.529837	0.451486	0.369162	0.438638	0.783657	0.647721	0.828038	0.759718	0.675855	0.678529	0.728522	0.404749	0.421293
239	0.382852	0.606604	0.464701	0.651754	0.572886	0.725465	0.53084	0.597537	0.604792	0.607574	0.386689	0.602033	0.686206	0.670597	0.551023	0.64804	0.843801	0.506913	0.680208	0.563853	0.608482	0.621144	0.691502	0.548458	0.758828	0.711007	0.519867	0.603884	0.700712	0.538415	0.526563	0.590319	0.314322	0.506176	0.71462	0.434947	0.700379	0.643016	0.608478	0.692034	0.664625	0.662614	0.714326	0.572799	0.477241	0.53096	0.538732	0.601182	0.33484
240	0.395747	0.625426	0.475864	0.659771	0.558254	0.723857	0.542202	0.610322	0.570999	0.627393	0.391629	0.616844	0.678471	0.689647	0.566481	0.677746	0.847766	0.628665	0.694718	0.566188	0.57518	0.646409	0.719127	0.607009	0.780908	0.716811	0.554074	0.570321	0.717026	0.574983	0.541665	0.632355	0.319581	0.634747	0.734117	0.555501	0.672982	0.681536	0.574896	0.651839	0.688877	0.691345	0.737794	0.579249	0.486017	0.528194	0.568591	0.586536	0.338839
241	0.476617	0.605814	0.659085	0.862475	0.713774	0.893965	0.663884	0.75476	0.387775	0.752421	0.486263	0.742618	0.680706	0.795123	0.713407	0.82073	0.91264	0.533527	0.802024	0.664735	0.389948	0.752418	0.870312	0.754927	0.858424	0.795686	0.711632	0.388527	0.899249	0.75947	0.71042	0.546486	0.404699	0.54306	0.853726	0.75963	0.53988	0.395465	0.389552	0.458814	0.783055	0.639817	0.807254	0.75122	0.677378	0.68992	0.723301	0.36899	0.421627
242	0.363298	0.72205	0.308502	0.557368	0.355076	0.556077	0.440992	0.205074	0.80355	0.372578	0.449018	0.402312	0.40059	0.431844	0.372281	0.654915	0.712636	0.689548	0.545686	0.485997	0.807103	0.398426	0.518377	0.50219	0.656457	0.632877	0.286264	0.802235	0.708168	0.486658	0.274566	0.62561	0.369177	0.699806	0.507413	0.485686	0.848423	0.590927	0.807443	0.826577	0.462124	0.555175	0.539698	0.433448	0.168589	0.2556	0.314771	0.772117	0.39114
243	0.326496	0.762464	0.230579	0.383739	0.356469	0.57568	0.285526	0.427522	0.862277	0.329253	0.436644	0.361454	0.512917	0.524627	0.269811	0.37497	0.677933	0.702775	0.508823	0.326334	0.866619	0.428766	0.457194	0.508371	0.638002	0.607395	0.248568	0.86169	0.673748	0.492648	0.235672	0.52865	0.348186	0.705285	0.489533	0.447225	0.779737	0.652165	0.864282	0.876181	0.512557	0.565542	0.666987	0.341314	0.268974	0.294512	0.223229	0.717606	0.38072
244	0.392919	0.718733	0.372702	0.458577	0.458676	0.631342	0.438549	0.426202	0.747095	0.411172	0.486542	0.416032	0.366061	0.484492	0.406025	0.495346	0.75576	0.609682	0.560967	0.476231	0.750985	0.440997	0.481034	0.53642	0.686117	0.616617	0.355048	0.746032	0.789106	0.513785	0.362727	0.640591	0.393084	0.616894	0.528675	0.500053	0.740647	0.664386	0.749879	0.82526	0.508504	0.614947	0.610551	0.417884	0.430389	0.403333	0.38498	0.736541	0.421228
245	0.358419	0.651313	0.385119	0.51819	0.496466	0.663177	0.444869	0.571777	0.680561	0.510631	0.395609	0.516849	0.56098	0.604746	0.444671	0.560106	0.781452	0.782247	0.658808	0.47614	0.684362	0.516996	0.637174	0.630604	0.702768	0.737339	0.424826	0.679609	0.67788	0.593729	0.423577	0.639741	0.318605	0.791498	0.607654	0.562454	0.824272	0.654314	0.686234	0.755467	0.548166	0.636999	0.666425	0.494382	0.403604	0.437506	0.435778	0.709844	0.343614
246	0.307304	0.606551	0.501741	0.515642	0.606227	0.484391	0.575261	0.500929	0.711473	0.490585	0.387353	0.50617	0.754327	0.483594	0.407888	0.614033	0.599464	0.715272	0.496928	0.630768	0.713573	0.515349	0.575389	0.547884	0.574528	0.589629	0.355044	0.71038	0.603329	0.512876	0.344698	0.605341	0.310907	0.728905	0.530342	0.455257	0.698965	0.648614	0.71333	0.718913	0.486638	0.561574	0.581013	0.433535	0.471466	0.566403	0.365411	0.779761	0.336825
247	0.376437	0.805172	0.122909	0.466514	0.304468	0.579701	0.157597	0.396007	0.853654	0.322738	0.513438	0.237034	0.364633	0.463495	0.237716	0.46831	0.724472	0.700025	0.533049	0.192382	0.858742	0.332162	0.510723	0.477532	0.66912	0.614976	0.242835	0.853282	0.812856	0.439999	0.238363	0.505558	0.421964	0.709135	0.529934	0.453667	0.723372	0.583	0.854973	0.843309	0.439883	0.543064	0.533377	0.368021	0.290644	0.262571	0.218092	0.762572	0.451645
248	0.359256	0.795043	0.462661	0.0782936	0.522015	0.634879	0.496966	0.603797	0.683176	0.560881	0.383728	0.526569	0.656397	0.660563	0.482654	0.325666	0.793628	0.71547	0.616389	0.529419	0.686953	0.581696	0.407083	0.633858	0.772301	0.653753	0.426634	0.682151	0.668272	0.623042	0.445634	0.677899	0.308674	0.720444	0.510406	0.590737	0.689687	0.778929	0.685154	0.74249	0.630542	0.698927	0.743589	0.468475	0.443208	0.483369	0.460989	0.666324	0.332334
249	0.548943	0.489895	0.975309	0.968229	0.967771	0.983438	0.978216	0.987941	0.027644	0.986984	0.499801	0.980821	0.88891	0.986815	0.982142	0.971402	0.939285	0.761906	0.983794	0.974168	0.0311737	0.985843	0.979018	0.986649	0.97415	0.949821	0.98438	0.0260929	0.984215	0.987062	0.961743	0.972433	0.423539	0.763761	0.983691	0.982857	0.307489	0.978102	0.030249	0.165415	0.9851	0.977279	0.98707	0.979863	0.984694	0.973097	0.976225	0.329605	0.430109
250	0.495321	0.0818842	0.865412	0.890814	0.901579	0.851001	0.884633	0.851321	0.238431	0.858052	0.491776	0.860894	0.855875	0.840846	0.828395	0.876286	0.841602	0.665046	0.878174	0.892147	0.239167	0.861712	0.878685	0.862552	0.672852	0.886655	0.836295	0.238296	0.913822	0.823782	0.805381	0.813819	0.410851	0.664329	0.868378	0.811185	0.316879	0.856682	0.2363	0.261225	0.847275	0.847027	0.852943	0.847852	0.867358	0.891313	0.819087	0.333916	0.424756
251	0.337167	0.704857	0.425071	0.246031	0.508033	0.660278	0.423359	0.553863	0.745014	0.511228	0.383767	0.468632	0.704922	0.603034	0.410602	0.0186542	0.76227	0.702081	0.564356	0.463609	0.749081	0.531974	0.339653	0.569934	0.696297	0.620231	0.37482	0.743716	0.636562	0.560654	0.391968	0.622913	0.305947	0.705793	0.456796	0.515369	0.701813	0.704839	0.74741	0.818401	0.628436	0.644424	0.718338	0.374345	0.406454	0.474146	0.40355	0.713795	0.333323
252	0.114632	0.753238	0.564359	0.42635	0.700528	0.434186	0.689015	0.415148	0.882768	0.459781	0.0180429	0.465694	0.924368	0.445347	0.334715	0.581711	0.479549	0.90747	0.61563	0.755871	0.88499	0.448373	0.438485	0.5066	0.500446	0.909165	0.253423	0.881157	0.0480764	0.456704	0.253827	0.593066	0.00434324	0.905848	0.405401	0.364882	0.824878	0.641044	0.88584	0.861778	0.410331	0.484421	0.53398	0.345021	0.398673	0.632831	0.283125	0.938537	0.00470073
253	0.370025	0.726458	0.508637	0.0978244	0.563565	0.665411	0.532337	0.632851	0.62239	0.593853	0.393733	0.565322	0.677054	0.663128	0.520641	0.353225	0.798623	0.777867	0.617663	0.559572	0.625867	0.623242	0.400816	0.680828	0.771059	0.625926	0.479746	0.621355	0.695026	0.666411	0.490602	0.726949	0.318862	0.787073	0.511319	0.634278	0.679242	0.835669	0.624903	0.686278	0.638765	0.734316	0.774031	0.511158	0.502001	0.521375	0.507045	0.683521	0.340595
254	0.44564	0.649898	0.536963	0.693934	0.620186	0.737179	0.58508	0.621501	0.546885	0.629652	0.503619	0.580768	0.696536	0.654418	0.562434	0.665578	0.802005	0.623612	0.659465	0.610797	0.5496	0.616998	0.669879	0.456679	0.764092	0.677583	0.53961	0.546337	0.863224	0.447023	0.538123	0.619609	0.415561	0.6283	0.690865	0.546369	0.499066	0.609406	0.545862	0.600658	0.644213	0.64808	0.696363	0.56051	0.55845	0.594673	0.551391	0.533185	0.440184
255	0.399293	0.818627	0.173798	0.562971	0.150644	0.778675	0.225988	0.524044	0.710717	0.509901	0.42339	0.515349	0.36253	0.653279	0.410446	0.541866	0.923461	0.728799	0.66873	0.233968	0.715639	0.531039	0.645242	0.657738	0.841985	0.681331	0.35325	0.709706	0.752735	0.628636	0.353407	0.702852	0.345799	0.73526	0.674673	0.621433	0.709483	0.724362	0.712901	0.773629	0.640159	0.713499	0.723589	0.557683	0.314306	0.00412492	0.385904	0.702775	0.36811
256	0.0670024	0.763548	0.507524	0.344896	0.668515	0.37975	0.616848	0.398569	0.923617	0.407864	0.0716655	0.422151	0.94576	0.419422	0.256997	0.515886	0.40522	0.932923	0.563455	0.694404	0.925529	0.396267	0.457045	0.488785	0.45388	0.87964	0.174169	0.922144	0.0901011	0.412736	0.181761	0.506874	0.0393293	0.934838	0.338255	0.299772	0.846239	0.560811	0.927128	0.88741	0.373487	0.418364	0.516846	0.26626	0.330575	0.601871	0.212549	0.970824	0.0558177
257	0.548006	0.493319	0.97894	0.970656	0.975639	0.981309	0.988487	0.985915	0.0220719	0.984848	0.50197	0.984743	0.890141	0.989744	0.983832	0.973313	0.935568	0.770102	0.990324	0.979753	0.0251387	0.983759	0.976799	0.984457	0.974619	0.948866	0.981816	0.0208786	0.989571	0.984937	0.983381	0.975038	0.424763	0.771027	0.984594	0.980558	0.307946	0.979396	0.0243791	0.15818	0.982906	0.974811	0.987874	0.983375	0.989001	0.975279	0.976927	0.334324	0.43239
258	0.396484	0.804303	0.137307	0.57031	0.27371	0.748247	0	0.559597	0.728013	0.486888	0.433819	0.45795	0.334246	0.63919	0.331056	0.510082	0.889595	0.693369	0.658561	0.0595604	0.733244	0.515505	0.608047	0.640649	0.814077	0.679746	0.377702	0.726934	0.755434	0.598364	0.387529	0.657341	0.355903	0.7022	0.655145	0.59406	0.689097	0.70219	0.729752	0.789199	0.62911	0.687728	0.705675	0.539235	0.340754	0.214571	0.355492	0.705628	0.378008
259	0.546218	0.479879	0.988495	0.969074	0.976463	0.984546	0.985019	0.992255	0.0264536	0.980769	0.503311	0.975126	0.896921	0.975638	0.975511	0.946146	0.928671	0.763377	0.987102	0.980322	0.0297755	0.983665	0.975171	0.986877	0.966377	0.948296	0.980759	0.0253538	0.994489	0.986516	0.964117	0.973029	0.425986	0.764188	0.980447	0.978436	0.309132	0.979171	0.0286983	0.163288	0.988828	0.973041	0.983822	0.979127	0.988173	0.981142	0.97541	0.334691	0.433227
260	0.467641	0.535171	0.662097	0.754449	0.692834	0.80344	0.668762	0.740725	0.420113	0.765861	0.471496	0.715971	0.809574	0.774388	0.693542	0.726675	0.895382	0.0233232	0.75654	0.68163	0.422062	0.732452	0.797519	0.737992	0.81227	0.73654	0.669409	0.41985	0.855058	0.727962	0.681243	0.673367	0.39231	0	0.824039	0.711108	0.540181	0.682719	0.420784	0.493231	0.762041	0.757102	0.852057	0.702753	0.679051	0.700194	0.706007	0.445692	0.408524
261	0.548587	0.487335	0.947846	0.963988	0.951097	0.975774	0.954727	0.982404	0.0333228	0.986173	0.496644	0.964155	0.885994	0.985993	0.970087	0.963781	0.929662	0.759679	0.975598	0.947209	0.0351034	0.985052	0.973079	0.985816	0.976916	0.935993	0.983406	0.0321318	0.982401	0.983541	0.974061	0.970076	0.419011	0.760852	0.982866	0.979763	0.306919	0.974912	0.0351723	0.193686	0.984267	0.982301	0.980635	0.979017	0.977397	0.954539	0.975264	0.324735	0.427644
262	0.404822	0.821488	0.176656	0.574574	0.324054	0.775385	0.229673	0.5819	0.672908	0.525355	0.415624	0.508705	0.316131	0.622214	0.414899	0.609424	0.905342	0.742846	0.68615	0.229254	0.677811	0.523946	0.648882	0.656546	0.849147	0.699112	0.424471	0.672055	0.754374	0.634647	0.437175	0.725368	0.340039	0.752943	0.693902	0.643883	0.68503	0.747979	0.674801	0.742006	0.626353	0.730162	0.736113	0.570816	0.411149	0.268272	0.426064	0.668133	0.359571
263	0.43778	0.489054	0.701157	0.653053	0.775144	0.680562	0.768726	0.650854	0.500324	0.661557	0.483912	0.616019	0.771703	0.661825	0.635308	0.656828	0.727501	0.630803	0.656736	0.798259	0.502051	0.665413	0.607317	0.629219	0.700589	0.685895	0.605264	0.499435	0.808721	0.607918	0.570441	0.61523	0.400302	0.635639	0.647684	0.62306	0.560633	0.654769	0.501131	0.515786	0.666618	0.66178	0.686077	0.572289	0.661497	0.745919	0.598468	0.528405	0.421634
264	0.101441	0.712472	0.564195	0.390945	0.726314	0.362612	0.688584	0.346087	0.923524	0.425216	0.0676788	0.426483	0.829004	0.361023	0.280002	0.558538	0.379116	0.929346	0.549867	0.771566	0.925379	0.393266	0.494562	0.452143	0.407402	0.871951	0.194566	0.922373	0.0916888	0.408185	0.18564	0.550781	0.0368863	0.936693	0.338119	0.30094	0.844602	0.60664	0.926376	0.883678	0.355829	0.421556	0.451286	0.26914	0.375553	0.646351	0.208771	0.979026	0.044033
265	0.365424	0.692725	0.599234	0.29868	0.650286	0.614009	0.5412	0.521617	0.639959	0.579661	0.438499	0.537671	0.704079	0.611576	0.473087	0.417007	0.712191	0.802539	0.550436	0.578357	0.643063	0.573865	0.0866892	0.592136	0.693871	0.578237	0.448819	0.639064	0.722528	0.602574	0.472002	0.665796	0.353452	0.816382	0.303332	0.58901	0.671324	0.723306	0.642652	0.687651	0.60235	0.645058	0.712683	0.451279	0.549879	0.602335	0.487382	0.695717	0.381691
266	0.349314	0.798145	0.454065	0.0545036	0.537482	0.62296	0.512024	0.600257	0.690285	0.546623	0.388733	0.524323	0.643491	0.615284	0.473914	0.342313	0.779227	0.752036	0.58035	0.545702	0.694194	0.568316	0.365528	0.63238	0.76207	0.608028	0.419249	0.689556	0.66963	0.619461	0.438103	0.661769	0.312547	0.760569	0.479652	0.583476	0.734535	0.77108	0.693702	0.761325	0.585114	0.683361	0.727112	0.468937	0.439249	0.491136	0.451139	0.67565	0.336999
267	0.554651	0.463556	0.990098	0.986111	0.976285	1	0.990927	0.995514	0	1	0.502645	0.998628	0.89359	1	1	0.976772	0.931718	0.779617	0.994076	0.985003	0	0.998539	0.995141	1	0.972781	0.95564	1	0	0.994375	1	0.994222	0.993419	0.423694	0.782159	1	0.994636	0.269256	0.995902	0	0.148261	0.998463	0.99231	1	0.993422	0.991655	0.983259	0.991632	0.317206	0.432329
268	0.320873	0.717222	0.453555	0.347046	0.512029	0.573268	0.516789	0.433855	0.795406	0.460238	0.434267	0.409494	0.692857	0.494349	0.367164	0.31044	0.630721	0.70159	0.472953	0.568941	0.799797	0.439634	0.353831	0.474617	0.60127	0.556634	0.27654	0.79474	0.659819	0.466206	0.295425	0.558943	0.346542	0.707545	0.413236	0.424831	0.744237	0.606465	0.799296	0.850821	0.499392	0.532628	0.638324	0.171011	0.345449	0.469785	0.319701	0.760191	0.381521
269	0.384272	0.797367	0.269226	0.583673	0.344754	0.721505	0.360931	0.507411	0.685223	0.52041	0.414384	0.521939	0.490327	0.622756	0.451561	0.617934	0.844068	0.754157	0.645322	0.386341	0.689702	0.541549	0.67075	0.630404	0.808307	0.670201	0.388472	0.68475	0.723861	0.599754	0.401753	0.696897	0.340055	0.764026	0.67201	0.613624	0.74054	0.705715	0.688413	0.723703	0.584372	0.684829	0.707611	0.539755	0.273586	0.27449	0.423498	0.675795	0.360329
270	0.380851	0.690626	0.256468	0.504457	0.349306	0.644644	0.322114	0.441559	0.743147	0.484432	0.461869	0.464747	0.457447	0.531494	0.382454	0.606072	0.786756	0.638001	0.594818	0.348943	0.747314	0.48055	0.604365	0.571067	0.710591	0.641621	0.348753	0.741673	0.758455	0.539797	0.350494	0.685701	0.374827	0.645425	0.591601	0.54935	0.737399	0.671362	0.745671	0.795817	0.528595	0.636105	0.639319	0.475933	0.206621	0.253414	0.371119	0.731113	0.402211
271	0.467857	0.535681	0.66354	0.753358	0.692817	0.799965	0.667635	0.741193	0.419977	0.766356	0.471081	0.716424	0.806627	0.774889	0.694069	0.725544	0.896133	0.0321868	0.75693	0.681373	0.421937	0.732934	0.798033	0.737128	0.812889	0.736762	0.667956	0.419735	0.856408	0.728454	0.681838	0.657449	0.391577	0.0139013	0.824542	0.714292	0.541789	0.679716	0.420677	0.492459	0.762548	0.755651	0.852548	0.703269	0.677564	0.700139	0.706592	0.445468	0.408336
272	0.535856	0.430771	0.889757	0.925931	0.859786	0.957295	0.845363	0.950309	0.130343	0.968318	0.496184	0.911477	0.849358	0.933997	0.905208	0.891893	0.942771	0.768823	0.933108	0.831487	0.129541	0.929758	0.948026	0.918361	0.933173	0.888654	0.903941	0.130786	0.965458	0.907518	0.892476	0.943547	0.419849	0.770028	0.950352	0.912854	0.120278	0.947926	0.121029	0.167781	0.936517	0.960594	0.946435	0.923587	0.935273	0.880247	0.917568	0.296242	0.427669
273	0.41177	0.791421	0.237927	0.583267	0.362257	0.764524	0.300902	0.49615	0.694743	0.453405	0.47324	0.456754	0.0610197	0.543641	0.423078	0.697579	0.840873	0.911106	0.629393	0.327751	0.697385	0.472925	0.619885	0.647875	0.787907	0.657003	0.401273	0.695698	0.804604	0.61011	0.397289	0.671357	0.396914	0.921344	0.660058	0.621823	0.782217	0.697127	0.696985	0.692491	0.563673	0.668566	0.602414	0.553658	0.36535	0.310092	0.386109	0.698859	0.410586
274	0.520145	0.402951	0.882172	0.910949	0.866044	0.92914	0.849548	0.925675	0.152775	0.949325	0.495784	0.878648	0.85282	0.906218	0.869692	0.892877	0.900718	0.773707	0.917371	0.852795	0.151455	0.907477	0.935512	0.892787	0.894525	0.894644	0.872243	0.152966	0.960255	0.884808	0.859631	0.939942	0.420282	0.775069	0.926407	0.889852	0.101935	0.936925	0.142668	0.164187	0.908364	0.927431	0.924756	0.905971	0.930269	0.884633	0.889246	0.335934	0.428013
275	0.397111	0.794488	0.175434	0.595015	0.178622	0.765052	0.258902	0.523468	0.691313	0.50538	0.416079	0.525043	0.364937	0.651511	0.432267	0.620433	0.909893	0.799022	0.690435	0.267265	0.696343	0.542253	0.705461	0.674074	0.840415	0.707705	0.37041	0.69047	0.744184	0.641459	0.367279	0.69848	0.340776	0.80728	0.709113	0.634593	0.773992	0.727421	0.695745	0.754823	0.635168	0.716082	0.717758	0.595513	0.301285	0.0368043	0.396593	0.684352	0.361485
276	0.526997	0.447433	0.901409	0.946955	0.930069	0.948675	0.893172	0.935721	0.121273	0.964949	0.498624	0.909615	0.874529	0.952116	0.907313	0.981106	0.913673	0.667892	0.952473	0.879446	0.120009	0.957958	0.963693	0.946544	0.89984	0.942245	0.91696	0.121444	0.970797	0.942944	0.901587	0.897294	0.422931	0.673125	0.949084	0.959554	0.223693	0.899426	0.116129	0.131668	0.933719	0.92544	0.926364	0.959592	0.926628	0.929216	0.941454	0.262013	0.430308
277	0.277735	0.5318	0.650545	0.615262	0.784522	0.0655212	0.725682	0.474902	0.711971	0.405618	0.424451	0.423949	0.927747	0.390239	0.372916	0.691669	0.423963	0.806462	0.506337	0.793263	0.711713	0.502349	0.600631	0.451039	0.433441	0.707643	0.338639	0.710948	0.602018	0.418913	0.311388	0.579771	0.339205	0.821434	0.47212	0.395634	0.62398	0.618202	0.712016	0.658292	0.489655	0.490737	0.501488	0.374806	0.490867	0.706074	0.290176	0.782538	0.371909
278	0.441423	0.542789	0.48932	0.735408	0.626841	0.714315	0.607081	0.525484	0.58059	0.516001	0.53967	0.520651	0.555564	0.560128	0.503191	0.771552	0.684995	0.799732	0.610435	0.647622	0.582479	0.507688	0.702484	0.599053	0.656418	0.674371	0.472543	0.580224	0.856937	0.54891	0.454718	0.650858	0.445642	0.813682	0.679652	0.564821	0.670921	0.701515	0.583872	0.603159	0.54033	0.643149	0.45404	0.56266	0.529807	0.561323	0.462846	0.598867	0.471878
279	0.303513	0.740976	0.392871	0.275797	0.571288	0.394834	0.520594	0.263177	0.936286	0.259558	0.610074	0.254595	0.64961	0.275338	0.191147	0.457635	0.393576	0.69697	0.0331763	0.600198	0.936154	0.250647	0.24025	0.280975	0.419317	0.0189919	0.109329	0.93624	0.808974	0.272285	0.109503	0.413641	0.494963	0.710818	0.263907	0.242901	0.771825	0.435545	0.936263	0.84475	0.259912	0.334272	0.380024	0.147117	0.253831	0.484276	0.128319	0.801705	0.540435
280	0.419474	0.769591	0.160776	0.561697	0.302141	0.714388	0.221742	0.470388	0.743338	0.399948	0.5321	0.398474	0.330138	0.529839	0.34357	0.539513	0.794124	0.733455	0.588104	0.258446	0.748	0.441746	0.612642	0.578207	0.739246	0.623573	0.331183	0.742761	0.879074	0.539282	0.324243	0.595064	0.441064	0.741963	0.62972	0.547907	0.662878	0.639037	0.744081	0.757786	0.526918	0.618905	0.598439	0.502527	0.316584	0.239979	0.321368	0.704693	0.467073
281	0.519306	0.445109	0.881703	0.912773	0.878291	0.927233	0.842383	0.934068	0.148998	0.947412	0.49542	0.873115	0.86754	0.90428	0.86765	0.898529	0.897814	0.781083	0.915859	0.84665	0.147997	0.909016	0.936451	0.895989	0.906326	0.882381	0.875981	0.149267	0.958964	0.886897	0.862756	0.951284	0.419909	0.783424	0.924461	0.893478	0.0262145	0.943513	0.140807	0.170369	0.9064	0.930192	0.92586	0.903977	0.928296	0.896893	0.884037	0.339614	0.427713
282	0.407606	0.597481	0.454813	0.618922	0.560541	0.690827	0.512417	0.551586	0.650615	0.556522	0.49197	0.510472	0.657875	0.585317	0.480092	0.612846	0.769734	0.575786	0.605574	0.545839	0.653941	0.541832	0.623305	0.422193	0.684543	0.65111	0.460135	0.649933	0.817129	0.380507	0.449333	0.519684	0.401908	0.581848	0.638626	0.448929	0.554564	0.555009	0.650003	0.704916	0.574181	0.585271	0.644172	0.489447	0.476079	0.527519	0.46418	0.606447	0.430212
283	0.531108	0.485117	0.816196	0.903484	0.821434	0.942912	0.829757	0.912518	0.225697	0.920996	0.48091	0.871636	0.780185	0.927206	0.878572	0.867789	1	0.668369	0.890535	0.824238	0.2276	0.916246	0.926682	0.908782	0.945909	0.825302	0.883065	0.227828	0.946189	0.900286	0.877025	0.839964	0.404293	0.674009	0.955171	0.904481	0.391651	0.871121	0.225206	0.271915	0.91354	0.898627	0.943814	0.884119	0.847258	0.828247	0.899514	0.00840319	0.415712
284	0.386622	0.760834	0.00881623	0.577029	0.290916	0.71414	0.176949	0.536782	0.743519	0.453977	0.454806	0.436704	0.417217	0.59173	0.3335	0.555659	0.824045	0.717035	0.614229	0.192485	0.748526	0.457529	0.636393	0.594152	0.749924	0.652606	0.3421	0.743462	0.774308	0.560631	0.342645	0.642243	0.373028	0.726889	0.649765	0.562811	0.670469	0.683449	0.745106	0.787445	0.585077	0.651305	0.678731	0.510277	0.327659	0.218947	0.331295	0.689118	0.396319
285	0.399286	0.799964	0.170368	0.594464	0.177797	0.762807	0.259145	0.521332	0.692274	0.499926	0.417053	0.521007	0.366199	0.649229	0.426948	0.618834	0.906473	0.799873	0.688655	0.265983	0.697296	0.541008	0.703122	0.671763	0.841964	0.707361	0.368658	0.691399	0.744823	0.639219	0.364571	0.700275	0.341336	0.807685	0.706822	0.634065	0.774765	0.72434	0.696526	0.760008	0.63644	0.715584	0.71552	0.593166	0.299469	0.03628	0.393434	0.686887	0.36204
286	0.5498	0.45671	1	1	0.993616	0.996521	1	1	0.0105784	0.988938	0.505082	0.988491	0.845073	0.974724	0.988196	0.98917	0.928612	0.754771	0.985337	0.994142	0.00922411	0.995656	1	0.997549	0.959999	0.932878	0.990561	0.0114259	1	0.994636	0.996097	0.969181	0.427692	0.758928	0.995164	0.994286	0.246209	0.983897	0.00841156	0.126916	0.997214	0.970261	0.972911	1	1	0.998367	0.999223	0.311274	0.435372
[truncated: 90 more rows]
[truncated: 328 more columns]
